# Supplementary material for: Targeted NGS: A Cost-Effective Approach to Molecular Diagnosis of PIDs
Source: Front Immunol. 2014 Nov 3;5:531. doi: 10.3389/fimmu.2014.00531 (PMC4217515; doi:10.3389/fimmu.2014.00531)
Supplement: Supplementary file 1 [file Data_Sheet_1.XLSX]

## Sheet: Table S1
Table S1. Region-by-region coverage (genes are covered by multiple regions; total # of regions=2455; statistics are based on n=33; regions with an average coverage of <20 reads and/or those that are <100% covered were flagged for each sample and tallied below)
Region (H. sapiens, hg19, GRCh37, February 2009)	Gene	Mean average read depth	Min average read depth	Max average read depth	SD average read depth	Mean % coverage	Min % coverage	Max % coverage	SD % coverage	# of flags
chr20:43251638-43251729	ADA	84.9688	30	209	42.7162	98.5312	57	100	7.5945	3
chr20:43251460-43251581	ADA	506.188	239	1192	223.455	98.5625	84	100	4.54325	3
chr20:43255087-43255250	ADA	139.438	60	303	55.4965	98.8438	63	100	6.54074	1
chr20:43249649-43249798	ADA	355.469	173	683	116.019	99.875	96	100	0.707107	1
chr20:43254200-43254335	ADA	106.25	45	287	55.0519	100	100	100	0	0
chr20:43280206-43280258	ADA	178.375	52	534	99.476	100	100	100	0	0
chr20:43264858-43264939	ADA	186.312	75	421	68.9916	100	100	100	0	0
chr20:43248465-43248498	ADA	244.594	87	610	125.917	100	100	100	0	0
chr20:43257678-43257820	ADA	362.531	137	738	150.635	100	100	100	0	0
chr20:43251219-43251303	ADA	418.844	126	1162	222.781	100	100	100	0	0
chr20:43252833-43252980	ADA	467.562	203	943	161.677	100	100	100	0	0
chr20:43248930-43249052	ADA	617.281	367	1042	176.839	100	100	100	0	0
chr12:8757393-8757528	AICDA	180.031	0	417	87.3763	96.875	0	100	17.6777	2
chr12:8757801-8758091	AICDA	136.844	63	351	61.0817	100	100	100	0	0
chr12:8765346-8765373	AICDA	301.875	131	560	93.7363	100	100	100	0	0
chr12:8756870-8756943	AICDA	472.938	236	885	157.009	100	100	100	0	0
chr12:8759451-8759622	AICDA	813.875	348	1744	281.846	100	100	100	0	0
chr21:45705880-45706031	AIRE	70.1562	12	205	48.4995	78.8438	56	100	6.32001	32
chr21:45714274-45714396	AIRE	65.6875	23	143	32.9265	85.625	79	87	1.75518	32
chr21:45713662-45713803	AIRE	73.4688	26	212	48.1757	91.5	91	100	1.60644	31
chr21:45712175-45712294	AIRE	121.844	55	270	49.7595	96.6875	84	100	6.36238	7
chr21:45706851-45707026	AIRE	171.969	43	454	77.0674	99.8438	95	100	0.883883	1
chr21:45710680-45711103	AIRE	281.344	128	488	79.5684	99.9688	99	100	0.176777	1
chr21:45707390-45707484	AIRE	54.4062	9	103	28.8823	100	100	100	0	3
chr21:45709861-45709961	AIRE	126.125	48	288	61.6304	100	100	100	0	0
chr21:45712866-45713068	AIRE	144.906	57	384	58.8428	100	100	100	0	0
chr21:45717529-45717620	AIRE	228.969	108	569	93.4212	100	100	100	0	0
chr21:45709530-45709695	AIRE	341.125	155	734	134.871	100	100	100	0	0
chr21:45706430-45706624	AIRE	432.219	211	935	145.819	100	100	100	0	0
chr21:45716256-45716338	AIRE	470.281	212	994	193.282	100	100	100	0	0
chr21:45708218-45708351	AIRE	527.188	260	980	163.908	100	100	100	0	0
chr1:33478772-33479013	AK2	284	63	582	94.8908	97.6875	47	100	9.62335	3
chr1:33502327-33502439	AK2	162.719	60	452	95.0128	99.25	76	100	4.24264	1
chr1:33478639-33478738	AK2	130.344	6	287	68.3179	100	100	100	0	3
chr1:33477709-33477733	AK2	224.125	91	391	64.9505	100	100	100	0	0
chr1:33476420-33476444	AK2	281.062	1	535	98.5226	100	100	100	0	1
chr1:33485689-33485772	AK2	412.812	176	995	182.262	100	100	100	0	0
chr1:33487184-33487314	AK2	438.219	198	939	176.914	100	100	100	0	0
chr1:33490033-33490178	AK2	452.156	215	1145	206.137	100	100	100	0	0
chr1:33480113-33480205	AK2	487.469	251	1294	193.447	100	100	100	0	0
chr1:33497217-33497272	AK2	776.031	192	1617	294.328	100	100	100	0	0
chr1:33486958-33487072	AK2	871.656	443	1521	274.211	100	100	100	0	0
chr5:77563334-77563429	AP3B1	2.15625	0	7	1.95282	80.6562	0	100	36.6717	32
chr5:77334857-77335108	AP3B1	209.625	56	446	95.3847	95.5625	57	100	12.4407	4
chr5:77452072-77452201	AP3B1	67.6562	0	214	50.8055	96	0	100	17.8524	4
chr5:77523186-77523366	AP3B1	199.75	26	498	98.4253	96.375	70	100	6.49938	10
chr5:77411834-77411868	AP3B1	6.65625	0	26	5.53936	96.875	0	100	17.6777	30
chr5:77298716-77298911	AP3B1	77.7812	12	143	28.1078	97.2812	52	100	10.759	2
chr5:77590266-77590413	AP3B1	120.406	23	262	56.1127	97.4688	59	100	9.96116	2
chr5:77473153-77473270	AP3B1	192.438	70	528	94.675	97.5625	61	100	9.59145	2
chr5:77424935-77425141	AP3B1	167.5	73	437	65.5965	97.75	37	100	11.1587	3
chr5:77316506-77316623	AP3B1	66.5312	4	115	25.6163	99.625	88	100	2.12132	2
chr5:77411940-77412068	AP3B1	197.188	15	341	75.4575	99.9062	97	100	0.53033	2
chr5:77461424-77461506	AP3B1	12.9375	3	29	6.97894	100	100	100	0	27
chr5:77397174-77397196	AP3B1	19.5938	1	75	12.6156	100	100	100	0	20
chr5:77477321-77477496	AP3B1	33.3438	14	85	15.8289	100	100	100	0	7
chr5:77521356-77521442	AP3B1	54	5	138	28.9393	100	100	100	0	3
chr5:77396767-77396859	AP3B1	72.9688	19	211	36.9607	100	100	100	0	1
chr5:77406021-77406188	AP3B1	101.062	37	191	39.7686	100	100	100	0	0
chr5:77471598-77471672	AP3B1	102.594	27	215	43.5955	100	100	100	0	0
chr5:77511869-77512071	AP3B1	164.562	53	336	67.2688	100	100	100	0	0
chr5:77423844-77423994	AP3B1	168.219	56	405	74.9321	100	100	100	0	0
chr5:77471440-77471531	AP3B1	195.906	60	461	81.5769	100	100	100	0	0
chr5:77409566-77409757	AP3B1	217.875	140	407	63.8086	100	100	100	0	0
chr5:77536676-77536770	AP3B1	235.719	90	571	102.204	100	100	100	0	0
chr5:77311224-77311382	AP3B1	258.781	122	585	97.7352	100	100	100	0	0
chr5:77523958-77524073	AP3B1	280.344	127	582	102.068	100	100	100	0	0
chr5:77330175-77330279	AP3B1	304.562	123	656	112.918	100	100	100	0	0
chr5:77458633-77458785	AP3B1	314.094	67	656	118.514	100	100	100	0	0
chr5:77436957-77437153	AP3B1	347.875	86	914	179.914	100	100	100	0	0
chr5:77385207-77385333	AP3B1	348.594	160	729	118.539	100	100	100	0	0
chr20:30946569-30946645	ASXL1	0	0	0	0	0.5	0	16	2.82843	32
chr20:30947101-30947147	ASXL1	12.8438	0	92	19.0299	87.4062	0	100	33.5692	25
chr20:30959957-30959982	ASXL1	67.5	0	138	28.1792	96.875	0	100	17.6777	2
chr20:31017694-31017866	ASXL1	79.6562	13	219	52.4107	98.9062	67	100	5.82741	3
chr20:31016118-31016235	ASXL1	401.312	165	734	137.599	99.2812	77	100	4.06586	1
chr20:31022225-31025151	ASXL1	484.375	209	892	147.745	99.6875	96	100	1.0298	3
chr20:31019114-31019297	ASXL1	358.562	103	690	144.305	99.7188	91	100	1.59099	1
chr20:31021077-31021730	ASXL1	296.156	127	604	99.3969	99.8438	95	100	0.883883	1
chr20:30959571-30959596	ASXL1	63.3125	27	141	29.0111	100	100	100	0	0
chr20:30955520-30955542	ASXL1	260.219	65	547	103.701	100	100	100	0	0
chr20:31017131-31017244	ASXL1	280.938	101	481	86.0862	100	100	100	0	0
chr20:31015921-31016061	ASXL1	348.844	152	789	130.788	100	100	100	0	0
chr20:31020673-31020798	ASXL1	384.656	68	814	141.115	100	100	100	0	0
chr20:30956805-30956936	ASXL1	385.875	186	849	153.584	100	100	100	0	0
chr20:30954177-30954280	ASXL1	399.781	161	734	126.162	100	100	100	0	0
chr20:31019376-31019492	ASXL1	503.156	205	992	163.598	100	100	100	0	0
chr20:31018936-31018989	ASXL1	644.281	241	1173	226.658	100	100	100	0	0
chr20:30947540-30947604	ASXL1	647.406	342	1449	259.151	100	100	100	0	0
chr11:108159694-108159840	ATM	116.906	7	346	77.3769	40.4375	40	53	2.29919	32
chr11:108217996-108218102	ATM	1.09375	0	6	1.59352	48.9062	0	100	49.1931	32
chr11:108098493-108098625	ATM	42.8125	3	96	22.1001	82	57	100	21.1126	16
chr11:108196027-108196281	ATM	119.5	54	294	49.9923	93.375	58	100	12.793	8
chr11:108204603-108204705	ATM	74.4062	1	141	31.8645	96.1875	40	100	14.7439	3
chr11:108123534-108123649	ATM	127.781	3	355	65.0482	96.4062	50	100	11.5977	5
chr11:108216460-108216645	ATM	162.75	26	315	61.4953	96.75	48	100	12.7886	2
chr11:108160319-108160538	ATM	63.75	13	138	32.7926	97.2812	78	100	7.30989	4
chr11:108186728-108186850	ATM	201.781	77	404	78.9625	97.5312	60	100	9.71525	2
chr11:108202161-108202294	ATM	92.0625	9	182	39.1407	97.8125	72	100	7.20859	3
chr11:108153427-108153616	ATM	50.2812	5	85	18.6638	97.9375	79	100	5.86371	4
chr11:108180877-108181052	ATM	160.031	62	407	79.6199	98.2188	85	100	4.79068	4
chr11:108115505-108115763	ATM	96.7812	23	201	42.8717	98.3125	54	100	8.20872	2
chr11:108141781-108141883	ATM	217.969	81	422	95.7448	98.75	77	100	4.97737	2
chr11:108154944-108155210	ATM	55.375	1	123	24.8073	99.1562	76	100	4.25865	3
chr11:108205686-108205846	ATM	127.906	59	242	47.778	99.25	88	100	2.95122	2
chr11:108175392-108175589	ATM	48.0312	4	174	29.4163	99.4062	81	100	3.35876	3
chr11:108119650-108119839	ATM	60.1875	15	114	22.955	99.5	92	100	1.96748	2
chr11:108122554-108122768	ATM	204.719	75	406	72.4837	99.5312	95	100	1.48072	3
chr11:108126932-108127077	ATM	309.188	120	812	131.639	99.5938	93	100	1.60361	2
chr11:108151712-108151905	ATM	357.281	155	643	105.514	99.6562	89	100	1.94454	1
chr11:108168004-108168119	ATM	148.688	17	390	78.9657	99.6875	95	100	1.22967	3
chr11:108114670-108114855	ATM	234.375	89	489	93.9405	99.7812	96	100	0.87009	2
chr11:108121418-108121809	ATM	288.75	97	585	94.0521	99.7812	96	100	0.87009	2
chr11:108164030-108164214	ATM	84.3125	24	135	29.5978	100	100	100	0	0
chr11:108190671-108190795	ATM	100.031	28	214	40.1646	100	100	100	0	0
chr11:108124531-108124776	ATM	121.469	41	266	55.6736	100	100	100	0	0
chr11:108170431-108170622	ATM	130.594	41	229	40.8853	100	100	100	0	0
chr11:108099895-108100060	ATM	155.5	78	328	47.8283	100	100	100	0	0
chr11:108117681-108117864	ATM	161.906	58	312	56.5197	100	100	100	0	0
chr11:108213939-108214108	ATM	174.156	15	358	71.7078	100	100	100	0	1
chr11:108173570-108173766	ATM	184.375	62	325	60.5969	100	100	100	0	0
chr11:108163336-108163530	ATM	188.25	79	384	63.0653	100	100	100	0	0
chr11:108196775-108196962	ATM	196.531	52	358	72.1115	100	100	100	0	0
chr11:108203479-108203637	ATM	227.031	73	485	92.03	100	100	100	0	0
chr11:108183128-108183235	ATM	234.531	103	530	87.1894	100	100	100	0	0
chr11:108128198-108128343	ATM	240.188	91	457	79.0147	100	100	100	0	0
chr11:108200931-108201158	ATM	248.375	127	576	93.6451	100	100	100	0	0
chr11:108143249-108143344	ATM	252.406	84	663	118.188	100	100	100	0	0
chr11:108172365-108172526	ATM	265.406	136	554	86.4172	100	100	100	0	0
chr11:108158317-108158452	ATM	275.094	131	529	87.795	100	100	100	0	0
chr11:108129703-108129812	ATM	277.188	62	691	131.276	100	100	100	0	0
chr11:108150208-108150345	ATM	286.688	97	603	119.82	100	100	100	0	0
chr11:108198362-108198495	ATM	286.719	60	643	119.881	100	100	100	0	0
chr11:108192018-108192157	ATM	292.188	129	648	98.9472	100	100	100	0	0
chr11:108186540-108186648	ATM	307.812	109	708	125.028	100	100	100	0	0
chr11:108106387-108106571	ATM	332.938	88	1041	184.989	100	100	100	0	0
chr11:108236042-108236245	ATM	363.688	150	747	169.6	100	100	100	0	0
chr11:108199738-108199975	ATM	379.156	182	737	119.426	100	100	100	0	0
chr11:108137888-108138079	ATM	385.375	109	941	169.105	100	100	100	0	0
chr11:108188090-108188258	ATM	386.219	129	878	164.955	100	100	100	0	0
chr11:108202596-108202774	ATM	395.406	86	1267	218.583	100	100	100	0	0
chr11:108143439-108143589	ATM	395.969	210	901	153.945	100	100	100	0	0
chr11:108139127-108139346	ATM	415.938	181	933	174.455	100	100	100	0	0
chr11:108141968-108142143	ATM	429.969	103	793	132.249	100	100	100	0	0
chr11:108235799-108235955	ATM	446.781	189	926	136.386	100	100	100	0	0
chr11:108224483-108224617	ATM	455.781	143	744	150.598	100	100	100	0	0
chr11:108098342-108098433	ATM	476.562	55	1314	301.417	100	100	100	0	0
chr11:108165644-108165796	ATM	505.031	140	1251	243.488	100	100	100	0	0
chr11:108206562-108206698	ATM	524.594	197	1154	206.477	100	100	100	0	0
chr11:108178614-108178721	ATM	532.656	203	1382	233.779	100	100	100	0	0
chr11:108225528-108225611	ATM	708.281	331	1328	227.251	100	100	100	0	0
chr15:91303201-91303519	BLM	89.9375	28	230	40.667	82.6875	51	100	22.3296	30
chr15:91310130-91310263	BLM	15.6875	0	51	12.98	85.1562	0	100	25.6378	27
chr15:91337387-91337597	BLM	85.6875	23	190	32.561	97.2188	63	100	7.66532	7
chr15:91354425-91354646	BLM	449.219	108	939	158.344	98.5	52	100	8.48528	1
chr15:91326042-91326168	BLM	6.46875	2	15	3.35034	98.75	61	100	6.89085	32
chr15:91303814-91304495	BLM	276.938	109	516	93.6496	98.9062	82	100	4.30573	2
chr15:91292587-91293307	BLM	217.625	89	364	67.2265	99.0625	92	100	2.1393	6
chr15:91347387-91347599	BLM	179.5	19	363	67.3465	99.25	76	100	4.24264	2
chr15:91298031-91298178	BLM	155.875	68	289	47.3632	99.7188	91	100	1.59099	1
chr15:91295007-91295186	BLM	213.594	79	403	74.6146	99.875	99	100	0.336011	4
chr15:91341410-91341577	BLM	15.625	5	50	9.5267	100	100	100	0	24
chr15:91308516-91308654	BLM	161	15	344	65.911	100	100	100	0	1
chr15:91328141-91328321	BLM	165.438	73	292	53.6151	100	100	100	0	0
chr15:91358322-91358519	BLM	192.969	82	350	57.7897	100	100	100	0	0
chr15:91312353-91312471	BLM	215.688	58	431	85.6642	100	100	100	0	0
chr15:91312658-91312826	BLM	282.844	151	456	79.6315	100	100	100	0	0
chr15:91290613-91290730	BLM	313.219	143	824	142.718	100	100	100	0	0
chr15:91346741-91346960	BLM	373.781	168	717	124.987	100	100	100	0	0
chr15:91333869-91334084	BLM	375.406	151	638	111.031	100	100	100	0	0
chr15:91306186-91306397	BLM	464.469	174	902	152.316	100	100	100	0	0
chr15:91352357-91352499	BLM	475.094	124	999	194.51	100	100	100	0	0
chr10:97983572-97983755	BLNK	31.625	3	66	13.7272	80.6562	40	100	25.9585	17
chr10:97959821-97959924	BLNK	277.312	116	590	99.8662	96.4062	30	100	14.4933	2
chr10:97966757-97966819	BLNK	88.9062	0	214	50.6954	96.875	0	100	17.6777	3
chr10:97956654-97956829	BLNK	70	23	154	34.4346	99.9375	98	100	0.353553	1
chr10:98006730-98006815	BLNK	103.344	35	229	45.7931	100	100	100	0	0
chr10:98002481-98002550	BLNK	143.875	71	283	57.937	100	100	100	0	0
chr10:97960728-97960824	BLNK	266.281	65	555	92.6876	100	100	100	0	0
chr10:97959229-97959299	BLNK	300.438	79	625	116.895	100	100	100	0	0
chr10:97963803-97963854	BLNK	369.75	199	781	111.041	100	100	100	0	0
chr10:97967618-97967665	BLNK	373.094	112	726	154.272	100	100	100	0	0
chr10:97951719-97951858	BLNK	393.844	102	727	134.239	100	100	100	0	0
chr10:98031099-98031204	BLNK	494.688	252	1022	167.851	100	100	100	0	0
chr10:97975067-97975155	BLNK	504.812	153	1024	144.459	100	100	100	0	0
chr10:97987156-97987332	BLNK	544.75	275	1172	171.014	100	100	100	0	0
chr10:97969584-97969673	BLNK	589.938	116	1603	327.555	100	100	100	0	0
chr10:97976399-97976500	BLNK	595.25	340	1377	239.024	100	100	100	0	0
chr10:97964278-97964382	BLNK	615.125	301	1241	224.263	100	100	100	0	0
chr10:97990540-97990600	BLNK	753.438	341	1791	307.879	100	100	100	0	0
chr17:41215340-41215400	BRCA1	61.625	22	159	29.5206	90.5625	34	100	22.4987	5
chr17:41267733-41267806	BRCA1	23.0938	0	69	15.1346	93.75	0	100	24.5935	12
chr17:41276024-41276123	BRCA1	125.812	24	280	56.3076	96.5938	46	100	13.2735	3
chr17:41249251-41249316	BRCA1	137.812	0	338	78.2145	96.8125	0	100	17.6698	2
chr17:41243442-41246887	BRCA1	326.031	122	619	99.3435	96.9688	82	100	4.44671	26
chr17:41222935-41223265	BRCA1	186	63	315	54.8299	97.4062	29	100	12.6615	2
chr17:41256129-41256288	BRCA1	215.188	5	454	87.0456	98.25	75	100	5.73613	3
chr17:41203070-41203144	BRCA1	154.5	7	307	65.5148	99.5625	93	100	1.72154	2
chr17:41262542-41262607	BRCA1	42.5938	1	106	24.814	100	100	100	0	5
chr17:41258463-41258560	BRCA1	117.156	12	338	73.9163	100	100	100	0	2
chr17:41228495-41228641	BRCA1	128.938	26	261	47.5496	100	100	100	0	0
chr17:41234411-41234602	BRCA1	219.938	76	416	77.9454	100	100	100	0	0
chr17:41219615-41219722	BRCA1	326.656	86	651	105.215	100	100	100	0	0
chr17:41197685-41197829	BRCA1	350	167	507	80.8834	100	100	100	0	0
chr17:41199650-41199730	BRCA1	369.594	171	795	135.769	100	100	100	0	0
chr17:41231341-41231426	BRCA1	387.125	129	862	166.262	100	100	100	0	0
chr17:41256875-41256983	BRCA1	389.625	160	811	140.689	100	100	100	0	0
chr17:41247853-41247949	BRCA1	446.75	131	955	200.499	100	100	100	0	0
chr17:41209059-41209162	BRCA1	463.219	98	862	179.312	100	100	100	0	0
chr17:41242951-41243059	BRCA1	589.281	64	1084	175.598	100	100	100	0	0
chr17:41226338-41226548	BRCA1	632.625	167	1279	232.352	100	100	100	0	0
chr17:41251782-41251907	BRCA1	658.938	232	1448	269.238	100	100	100	0	0
chr17:41201128-41201221	BRCA1	759.031	273	1427	227.138	100	100	100	0	0
chr17:41215881-41215978	BRCA1	879.562	242	2108	399.028	100	100	100	0	0
chr13:32954134-32954292	BRCA2	53.3438	21	107	20.1904	93.9375	30	100	17.6725	6
chr13:32970118-32970239	BRCA2	144.719	53	266	48.6006	96.3438	41	100	14.3877	2
chr13:32928988-32929435	BRCA2	118.719	37	257	44.0698	96.5312	47	100	13.0235	3
chr13:32972289-32972917	BRCA2	182.625	62	364	61.7303	97.4062	68	100	6.76738	11
chr13:32910392-32915343	BRCA2	288.125	113	525	91.4922	97.4375	92	100	2.35465	30
chr13:32918685-32918800	BRCA2	75.6875	14	197	39.4563	98.5625	77	100	5.6565	3
chr13:32936650-32936840	BRCA2	176.125	52	400	74.3786	98.6562	73	100	5.46903	2
chr13:32953444-32953662	BRCA2	296.469	100	697	136.628	98.6562	72	100	5.53936	2
chr13:32937306-32937680	BRCA2	349.031	103	669	112.746	99.6875	90	100	1.76777	1
chr13:32944529-32944704	BRCA2	256.938	85	490	92.2654	99.875	96	100	0.707107	1
chr13:32906399-32907534	BRCA2	263.469	68	481	84.9258	99.9062	97	100	0.53033	1
chr13:32890588-32890674	BRCA2	374.719	100	822	157.521	99.9062	97	100	0.53033	1
chr13:32920954-32921043	BRCA2	36.6562	11	103	20.0622	100	100	100	0	4
chr13:32900228-32900297	BRCA2	36.6875	5	144	31.027	100	100	100	0	12
chr13:32949470-32949553	BRCA2	56.8438	9	128	25.0292	100	100	100	0	1
chr13:32903570-32903639	BRCA2	75.5938	16	170	34.6669	100	100	100	0	1
chr13:32899203-32899331	BRCA2	102.656	33	288	56.0919	100	100	100	0	0
chr13:32971025-32971191	BRCA2	161.188	58	299	46.8411	100	100	100	0	0
chr13:32968816-32969080	BRCA2	164.469	35	311	55.633	100	100	100	0	0
chr13:32945083-32945247	BRCA2	218.469	79	454	96.876	100	100	100	0	0
chr13:32900626-32900760	BRCA2	223.25	79	566	97.4524	100	100	100	0	0
chr13:32900369-32900429	BRCA2	330.875	144	793	144.962	100	100	100	0	0
chr13:32905046-32905177	BRCA2	396.031	103	652	122.562	100	100	100	0	0
chr13:32893204-32893472	BRCA2	431.5	185	802	135.065	100	100	100	0	0
chr13:32931869-32932076	BRCA2	452.969	203	1046	165.73	100	100	100	0	0
chr13:32950797-32950938	BRCA2	496.562	130	982	159.847	100	100	100	0	0
chr13:32953877-32954060	BRCA2	525.375	232	1101	203.601	100	100	100	0	0
chr13:32930555-32930756	BRCA2	654.969	256	1481	271.257	100	100	100	0	0
chrX:100604863-100604954	BTK	145.125	1	371	84.3395	99.5312	90	100	1.95075	3
chrX:100609608-100609692	BTK	111.281	32	420	71.4776	100	100	100	0	0
chrX:100617151-100617238	BTK	183.188	60	701	122.601	100	100	100	0	0
chrX:100614271-100614345	BTK	216.188	26	630	138.447	100	100	100	0	0
chrX:100612487-100612581	BTK	229.062	83	972	158.09	100	100	100	0	0
chrX:100629514-100629632	BTK	254.312	89	645	118.609	100	100	100	0	0
chrX:100611030-100611266	BTK	282.531	86	900	155.083	100	100	100	0	0
chrX:100613137-100613158	BTK	289.938	80	569	117.6	100	100	100	0	0
chrX:100617539-100617687	BTK	298.125	72	691	146.457	100	100	100	0	0
chrX:100624976-100625077	BTK	300.062	110	585	131.207	100	100	100	0	0
chrX:100611762-100611953	BTK	306.688	90	604	139.278	100	100	100	0	0
chrX:100608172-100608349	BTK	336.969	86	815	151.438	100	100	100	0	0
chrX:100615066-100615148	BTK	345.594	140	1232	237.335	100	100	100	0	0
chrX:100613595-100613694	BTK	349.719	55	803	189.14	100	100	100	0	0
chrX:100615546-100615753	BTK	377.469	123	735	146.349	100	100	100	0	0
chrX:100626611-100626699	BTK	400.312	65	781	176.711	100	100	100	0	0
chrX:100630122-100630282	BTK	440.188	170	826	171.639	100	100	100	0	0
chrX:100613284-100613435	BTK	477.438	154	1539	259.651	100	100	100	0	0
chrX:100608848-100608986	BTK	484.656	98	1039	215.429	100	100	100	0	0
chr7:2978303-2978475	CARD11	45.4688	11	104	25.4495	92.5	32	100	15.1381	14
chr7:2974077-2974273	CARD11	97	31	284	56.1611	95.5625	52	100	13.7159	5
chr7:2969616-2969718	CARD11	346.625	75	885	171.075	95.9688	85	100	5.57925	18
chr7:2968222-2968342	CARD11	196.406	96	381	69.7539	97.4375	70	100	8.15154	3
chr7:2963857-2964009	CARD11	151.469	31	321	73.119	98.5625	64	100	6.54975	2
chr7:2958115-2958231	CARD11	209.625	87	399	82.7354	98.75	82	100	4.45044	3
chr7:2946262-2946486	CARD11	60.8438	12	136	31.0142	98.8125	62	100	6.71751	2
chr7:2949674-2949809	CARD11	226.625	39	532	92.1656	99	68	100	5.65685	1
chr7:2962756-2962977	CARD11	383.531	110	1157	212.643	99.3125	89	100	2.70528	2
chr7:2977531-2977676	CARD11	144.5	56	359	67.369	99.9375	98	100	0.353553	1
chr7:2954861-2955016	CARD11	165.25	78	377	63.1705	100	100	100	0	0
chr7:2966363-2966435	CARD11	209.656	15	552	111.193	100	100	100	0	1
chr7:2952911-2953110	CARD11	232.5	100	583	107.565	100	100	100	0	0
chr7:2958996-2959256	CARD11	236.25	75	560	110.965	100	100	100	0	0
chr7:2985443-2985600	CARD11	258.594	84	495	99.3839	100	100	100	0	0
chr7:2976661-2976878	CARD11	260.688	43	555	102.541	100	100	100	0	0
chr7:2983836-2984181	CARD11	274.281	82	544	108.23	100	100	100	0	0
chr7:2998124-2998150	CARD11	437.125	111	795	151.846	100	100	100	0	0
chr7:2962258-2962404	CARD11	441.75	175	1013	206.317	100	100	100	0	0
chr7:2972159-2972230	CARD11	456.156	253	1058	189.167	100	100	100	0	0
chr7:2979373-2979572	CARD11	547.344	188	1062	166.931	100	100	100	0	0
chr7:2987199-2987431	CARD11	763.969	418	1715	308.791	100	100	100	0	0
chr7:2956914-2957029	CARD11	951.219	487	2299	336.184	100	100	100	0	0
chr7:2951796-2951940	CARD11	1061.59	519	2819	500.205	100	100	100	0	0
chr9:139258567-139258626	CARD9	7.78125	1	40	8.80885	79.5	8	100	37.9915	29
chr9:139265283-139265607	CARD9	206	99	548	94.8231	94.8438	65	100	6.38602	28
chr9:139258925-139259021	CARD9	46.2188	4	144	33.2272	97.1562	30	100	12.804	9
chr9:139262395-139262438	CARD9	167.719	56	307	73.291	98.2812	45	100	9.72272	1
chr9:139264964-139265163	CARD9	144.375	52	380	73.5596	99	98	100	0.842424	21
chr9:139258673-139258697	CARD9	55.4688	12	130	29.8393	100	100	100	0	2
chr9:139261658-139261719	CARD9	74.4375	25	180	39.1918	100	100	100	0	0
chr9:139258744-139258863	CARD9	90.7812	15	234	56.8091	100	100	100	0	1
chr9:139265766-139265923	CARD9	95.7188	26	216	51.948	100	100	100	0	0
chr9:139262079-139262290	CARD9	151.969	61	487	94.0448	100	100	100	0	0
chr9:139264736-139264899	CARD9	180.469	89	381	78.1714	100	100	100	0	0
chr9:139264192-139264337	CARD9	282.375	135	481	91.4901	100	100	100	0	0
chr9:139259583-139259679	CARD9	282.438	120	475	95.9936	100	100	100	0	0
chr9:139266337-139266540	CARD9	448.594	159	997	171.185	100	100	100	0	0
chr9:139261242-139261307	CARD9	876.906	223	2155	430.433	100	100	100	0	0
chr2:202072788-202072916	CASP10	194.031	34	395	75.7328	100	100	100	0	0
chr2:202060555-202060681	CASP10	244.938	84	464	99.356	100	100	100	0	0
chr2:202070595-202070706	CASP10	254.969	82	462	85.625	100	100	100	0	0
chr2:202068443-202068499	CASP10	343.375	53	737	151.328	100	100	100	0	0
chr2:202093646-202093816	CASP10	348.344	185	733	131.331	100	100	100	0	0
chr2:202052419-202052532	CASP10	369.156	184	798	139.979	100	100	100	0	0
chr2:202082301-202082474	CASP10	399.25	143	844	164.311	100	100	100	0	0
chr2:202065156-202065235	CASP10	462.969	105	1037	185.647	100	100	100	0	0
chr2:202050491-202050857	CASP10	464.969	189	886	159.335	100	100	100	0	0
chr2:202057697-202057852	CASP10	468.906	125	977	159.371	100	100	100	0	0
chr2:202073783-202074295	CASP10	759.562	366	1337	225.725	100	100	100	0	0
chr4:185552181-185552321	CASP3	275.031	132	673	115.609	97.2812	63	100	9.28139	3
chr4:185556438-185556582	CASP3	190.969	67	536	89.6946	99.4375	82	100	3.18198	1
chr4:185565675-185565706	CASP3	161.344	52	403	70.2785	100	100	100	0	0
chr4:185559545-185559632	CASP3	198.781	52	407	82.361	100	100	100	0	0
chr4:185553412-185553560	CASP3	235.156	78	656	119.33	100	100	100	0	0
chr4:185552909-185553104	CASP3	263.344	118	587	92.7221	100	100	100	0	0
chr4:185550416-185550665	CASP3	397.062	109	691	132.415	100	100	100	0	0
chr2:202142435-202142538	CASP8	14.1562	0	43	8.53497	88.75	0	100	19.3674	28
chr2:202137611-202137675	CASP8	36.3438	0	147	32.0339	93.625	0	100	24.5708	9
chr2:202152139-202152207	CASP8	207.594	26	350	81.0292	98.125	60	100	7.38241	3
chr2:202137350-202137509	CASP8	192.375	101	427	72.0169	98.6562	60	100	7.07385	2
chr2:202151172-202151327	CASP8	297.625	130	847	162.411	98.9688	89	100	3.25759	3
chr2:202139602-202139686	CASP8	15.75	6	29	4.87257	100	100	100	0	27
chr2:202134223-202134338	CASP8	236.75	124	431	89.906	100	100	100	0	0
chr2:202131174-202131524	CASP8	342.562	164	618	110.204	100	100	100	0	0
chr2:202136215-202136354	CASP8	385.188	197	866	159.296	100	100	100	0	0
chr2:202122945-202123115	CASP8	413.875	225	745	130.019	100	100	100	0	0
chr2:202149529-202150050	CASP8	514.625	181	914	155.796	100	100	100	0	0
chr2:202140236-202140282	CASP8	583.438	258	1258	215.355	100	100	100	0	0
chr2:202141540-202141702	CASP8	919.438	398	1906	354.102	100	100	100	0	0
chr16:28944222-28944445	CD19	252.5	117	526	94.0113	98.4375	80	100	5.14899	3
chr16:28943657-28943943	CD19	70	12	154	43.9134	98.5938	75	100	5.56985	2
chr16:28944545-28944840	CD19	281.281	162	598	108.566	99.125	76	100	4.2786	2
chr16:28948582-28948706	CD19	253.562	126	599	113.254	99.2188	91	100	2.47222	3
chr16:28948334-28948467	CD19	126.812	59	254	53.5148	100	100	100	0	0
chr16:28946755-28946885	CD19	177.531	68	389	70.128	100	100	100	0	0
chr16:28947823-28947931	CD19	181.125	92	358	66.1829	100	100	100	0	0
chr16:28947464-28947532	CD19	202.594	77	369	67.1377	100	100	100	0	0
chr16:28950183-28950294	CD19	236.219	66	496	88.9689	100	100	100	0	0
chr16:28949984-28950099	CD19	368.156	134	783	121.819	100	100	100	0	0
chr16:28943312-28943419	CD19	427.281	130	970	171.385	100	100	100	0	0
chr16:28949080-28949156	CD19	473.188	243	1105	179.542	100	100	100	0	0
chr16:28948935-28949011	CD19	623.875	335	1192	196.472	100	100	100	0	0
chr16:28948766-28948854	CD19	716.125	224	1627	278.461	100	100	100	0	0
chr1:167402251-167402306	CD247	116.156	2	333	81.2515	100	100	100	0	3
chr1:167487635-167487712	CD247	122.875	25	312	50.9919	100	100	100	0	0
chr1:167408571-167408647	CD247	415.125	207	1144	209.69	100	100	100	0	0
chr1:167404626-167404681	CD247	453.094	97	726	146.316	100	100	100	0	0
chr1:167403247-167403323	CD247	608.031	180	972	168.964	100	100	100	0	0
chr1:167409891-167410014	CD247	608.219	182	1199	189.433	100	100	100	0	0
chr1:167400908-167400993	CD247	696.094	368	1869	336.089	100	100	100	0	0
chr1:167407797-167407897	CD247	805.188	355	1764	272.626	100	100	100	0	0
chr2:204591232-204591299	CD28	61.5	0	206	56.1226	92.8125	0	100	24.9172	6
chr2:204602420-204602675	CD28	74.2188	3	434	82.8336	96.75	8	100	16.3332	3
chr2:204603817-204604200	CD28	175.625	83	357	64.1187	97.2812	82	100	6.00126	6
chr2:204602163-204602414	CD28	43.2188	4	113	24.9835	98.5	76	100	5.90243	7
chr2:204581245-204581452	CD28	271.25	85	577	93.7268	99.0312	74	100	4.62451	3
chr2:204583844-204583876	CD28	130.562	45	379	62.3284	99.25	90	100	2.40966	3
chr2:204591353-204591716	CD28	216.406	64	401	80.6245	99.4375	82	100	3.18198	1
chr2:204601667-204602149	CD28	78.0938	8	158	33.0331	100	100	100	0	3
chr2:204600127-204600253	CD28	136.75	63	432	70.9166	100	100	100	0	0
chr2:204584757-204585082	CD28	144.031	51	320	54.756	100	100	100	0	0
chr2:204575064-204575171	CD28	156.094	23	516	103.232	100	100	100	0	0
chr2:204583243-204583269	CD28	165.75	88	350	61.4056	100	100	100	0	0
chr2:204575340-204575443	CD28	224.406	85	480	93.2025	100	100	100	0	0
chr2:204599525-204599708	CD28	243.406	124	411	77.0437	100	100	100	0	0
chr2:204597056-204597094	CD28	251.25	73	532	92.3157	100	100	100	0	0
chr2:204596162-204596438	CD28	298.344	128	611	90.0049	100	100	100	0	0
chr2:204594345-204594348	CD28	337.719	132	642	102.181	100	100	100	0	0
chr2:204571192-204571488	CD28	353.75	172	757	129.433	100	100	100	0	0
chr2:204594493-204594504	CD28	363.188	149	885	161.47	100	100	100	0	0
chr2:204594407-204594483	CD28	399.125	244	779	120.936	100	100	100	0	0
chr2:204576197-204576383	CD28	416.906	124	817	150.792	100	100	100	0	0
chr2:204574647-204574771	CD28	429.625	163	847	204.959	100	100	100	0	0
chr2:204594899-204595080	CD28	465	174	810	141.61	100	100	100	0	0
chr2:204594364-204594374	CD28	502.594	268	969	163.359	100	100	100	0	0
chr2:204600015-204600027	CD28	533.031	277	1354	197.888	100	100	100	0	0
chr2:204596977-204597039	CD28	546.719	223	975	151.686	100	100	100	0	0
chr2:204583041-204583147	CD28	553.094	272	1311	228.383	100	100	100	0	0
chr2:204601278-204601321	CD28	569.688	234	1104	171.836	100	100	100	0	0
chr2:204599856-204599911	CD28	596.5	143	1315	200.533	100	100	100	0	0
chr2:204579055-204579216	CD28	672.938	272	1678	269.028	100	100	100	0	0
chr2:204596830-204596958	CD28	954.781	447	1828	330.39	100	100	100	0	0
chr11:118211080-118211318	CD3D	470.5	130	1119	205.878	99.625	88	100	2.12132	1
chr11:118213258-118213332	CD3D	311.219	110	722	123.413	100	100	100	0	0
chr11:118210156-118210219	CD3D	335.562	74	639	111.706	100	100	100	0	0
chr11:118210480-118210631	CD3D	368.094	176	806	183.789	100	100	100	0	0
chr11:118211575-118211662	CD3D	398.656	47	768	146.32	100	100	100	0	0
chr11:118209867-118209952	CD3D	883.031	515	2015	302.555	100	100	100	0	0
chr11:118186191-118186267	CD3E	19.0625	3	46	11.6645	37.9688	31	76	14.4434	32
chr11:118185153-118185219	CD3E	179.625	0	539	121.946	96.7188	0	100	17.6713	2
chr11:118177993-118178033	CD3E	123.594	0	273	65.2009	96.875	0	100	17.6777	2
chr11:118182858-118182895	CD3E	262.062	84	625	92.1202	100	100	100	0	0
chr11:118175658-118175726	CD3E	281.594	77	545	104.563	100	100	100	0	0
chr11:118183323-118183591	CD3E	423.75	210	731	127.664	100	100	100	0	0
chr11:118184412-118184599	CD3E	462.438	269	1072	183.797	100	100	100	0	0
chr11:118179132-118179166	CD3E	540.438	212	945	174.272	100	100	100	0	0
chr11:118221257-118221408	CD3G	287.906	87	564	115.197	99.9688	99	100	0.176777	1
chr11:118222333-118222396	CD3G	194.219	39	440	74.4428	100	100	100	0	0
chr11:118220448-118220695	CD3G	277.125	87	571	97.0669	100	100	100	0	0
chr11:118223109-118223194	CD3G	303.844	119	611	96.6394	100	100	100	0	0
chr11:118215129-118215203	CD3G	393	167	863	136.043	100	100	100	0	0
chr11:118219732-118219819	CD3G	576.656	185	1064	190.78	100	100	100	0	0
chr20:44756767-44756873	CD40	328.781	163	741	136.986	97.5	80	100	6.4608	5
chr20:44756959-44757792	CD40	237.781	103	521	78.0966	99.0312	86	100	3.4593	3
chr20:44746973-44747043	CD40	225.594	26	564	106.96	100	100	100	0	0
chr20:44750449-44750547	CD40	330.562	142	726	141.938	100	100	100	0	0
chr20:44755269-44755350	CD40	466.188	228	1023	178.402	100	100	100	0	0
chr20:44750862-44751007	CD40	549.312	194	1034	156.501	100	100	100	0	0
chr20:44751239-44751405	CD40	553.281	327	1243	215.28	100	100	100	0	0
chr20:44751755-44751868	CD40	703.875	281	1408	229.099	100	100	100	0	0
chrX:135730398-135730573	CD40LG	142.188	57	482	79.9937	100	100	100	0	0
chrX:135736522-135736599	CD40LG	171.531	50	363	84.6625	100	100	100	0	0
chrX:135738505-135738587	CD40LG	333.938	82	1325	218.307	100	100	100	0	0
chrX:135741188-135741584	CD40LG	336.219	108	744	159.368	100	100	100	0	0
chrX:135732415-135732566	CD40LG	351.719	75	924	197.691	100	100	100	0	0
chr19:42384727-42384815	CD79A	0.4375	0	2	0.618922	21.0312	0	100	28.9242	32
chr19:42384924-42385057	CD79A	77.5938	33	188	33.8734	93.125	35	100	13.2367	19
chr19:42383050-42383369	CD79A	258.594	124	709	139.921	99.7188	92	100	1.41955	2
chr19:42383595-42383733	CD79A	186.781	95	520	105.907	100	100	100	0	0
chr19:42381365-42381463	CD79A	197.281	12	417	77.7453	100	100	100	0	1
chr17:62008685-62008758	CD79B	63.0312	4	192	38.3376	100	100	100	0	3
chr17:62006576-62006694	CD79B	165.156	58	323	72.7417	100	100	100	0	0
chr17:62006784-62006845	CD79B	235.219	131	516	93.3173	100	100	100	0	0
chr17:62009545-62009631	CD79B	400.969	206	884	152.086	100	100	100	0	0
chr17:62007424-62007755	CD79B	494.625	227	1007	167.281	100	100	100	0	0
chr17:62007120-62007258	CD79B	531.312	159	1440	258.521	100	100	100	0	0
chr3:119255974-119256275	CD80	281.156	124	614	113.401	100	100	100	0	0
chr3:119263387-119263724	CD80	346.5	183	668	105.7	100	100	100	0	0
chr3:119248679-119248794	CD80	403	168	927	160.49	100	100	100	0	0
chr3:119246608-119246698	CD80	453.25	217	955	163.621	100	100	100	0	0
chr3:119276466-119276585	CD80	702.406	245	1889	326.872	100	100	100	0	0
chr11:2406985-2407046	CD81	260.875	118	706	140.886	91.0938	87	100	5.08229	25
chr11:2416636-2416760	CD81	299.719	140	783	148.887	98.9688	92	100	2.68189	5
chr11:2405870-2405922	CD81	45.4062	5	175	35.3242	100	100	100	0	8
chr11:2416192-2416286	CD81	109.125	38	216	41.6342	100	100	100	0	0
chr11:2400376-2400446	CD81	116.594	45	383	70.9097	100	100	100	0	0
chr11:2398770-2398855	CD81	119.188	48	440	81.9266	100	100	100	0	0
chr11:2417848-2418017	CD81	294.656	155	605	119.626	100	100	100	0	0
chr11:2417089-2417210	CD81	299.969	140	828	152.587	100	100	100	0	0
chr11:2415116-2415432	CD81	303.219	141	644	127.813	100	100	100	0	0
chr11:2407775-2407879	CD81	366.219	160	846	159.162	100	100	100	0	0
chr11:2407282-2407396	CD81	423.188	167	891	144.523	100	100	100	0	0
chr11:2418024-2418106	CD81	461.781	104	1362	261.411	100	100	100	0	0
chr11:2411632-2411766	CD81	587.906	316	1312	250.507	100	100	100	0	0
chr3:121836885-121836950	CD86	156.688	63	323	64.3315	100	100	100	0	0
chr3:121838275-121838391	CD86	226.719	92	486	78.7156	100	100	100	0	0
chr3:121825035-121825357	CD86	456.438	203	978	181.488	100	100	100	0	0
chr3:121810438-121810507	CD86	474.844	248	1037	162.289	100	100	100	0	0
chr3:121774327-121774360	CD86	519.781	244	966	167.799	100	100	100	0	0
chr3:121828102-121828265	CD86	724.594	337	1415	222.481	100	100	100	0	0
chr3:121822349-121822704	CD86	747.406	373	1364	206.124	100	100	100	0	0
chr2:87017890-87018081	CD8A	43.9375	19	100	18.1711	88.2812	69	100	13.9682	18
chr2:87016753-87016883	CD8A	115.625	30	363	75.7797	89.7188	89	100	1.93831	31
chr2:87015643-87015693	CD8A	56	0	155	39.3897	96	0	100	18.2032	5
chr2:87016436-87016566	CD8A	355.219	188	888	151.108	99.6875	95	100	1.22967	2
chr2:87017441-87017814	CD8A	181.312	80	429	76.9623	100	100	100	0	0
chr2:87013033-87013104	CD8A	334.969	56	705	124.265	100	100	100	0	0
chr14:23587781-23588310	CEBPE	187.344	101	373	68.441	99.4688	87	100	2.38252	2
chr14:23586686-23587041	CEBPE	242.156	129	517	105.915	99.7188	91	100	1.59099	1
chr10:101989175-101989299	CHUK	48.2188	5	116	28.4704	96.75	92	100	3.99193	13
chr10:101969342-101969556	CHUK	135.125	43	318	52.4993	98.4688	82	100	4.60704	4
chr10:101966977-101967099	CHUK	310.719	107	773	142.108	99.125	96	100	1.49731	9
chr10:101964253-101964424	CHUK	301.688	120	518	86.7705	99.4375	91	100	2.21341	2
chr10:101959718-101959787	CHUK	35.5938	11	79	17.6249	100	100	100	0	9
chr10:101949345-101949394	CHUK	112.875	22	255	52.5816	100	100	100	0	0
chr10:101980335-101980443	CHUK	119.312	35	230	46.176	100	100	100	0	0
chr10:101953045-101953198	CHUK	145.812	31	314	66.7588	100	100	100	0	0
chr10:101964823-101964966	CHUK	179.406	65	411	63.3337	100	100	100	0	0
chr10:101979017-101979126	CHUK	214.562	77	524	88.7915	100	100	100	0	0
chr10:101982613-101982747	CHUK	271.062	150	565	90.4526	100	100	100	0	0
chr10:101961835-101961916	CHUK	323.062	164	714	116.075	100	100	100	0	0
chr10:101977742-101977897	CHUK	326	72	864	161.03	100	100	100	0	0
chr10:101978755-101978899	CHUK	395.812	134	631	99.7065	100	100	100	0	0
chr10:101960418-101960547	CHUK	407.938	210	921	154.554	100	100	100	0	0
chr10:101981859-101981948	CHUK	410.875	63	1050	225.979	100	100	100	0	0
chr10:101985670-101985784	CHUK	473.75	256	975	167.216	100	100	100	0	0
chr10:101953731-101953898	CHUK	511.156	228	1162	219.799	100	100	100	0	0
chr10:101978465-101978592	CHUK	549.188	187	1174	221.075	100	100	100	0	0
chr10:101950616-101950735	CHUK	573.625	184	1333	233.384	100	100	100	0	0
chr10:101954172-101954288	CHUK	596.375	282	1310	191.759	100	100	100	0	0
chr16:30200171-30200295	CORO1A	9.0625	0	35	7.59855	46.5625	0	50	8.50403	32
chr16:30199672-30199907	CORO1A	81.8125	34	141	27.4936	98	56	100	8.43954	2
chr16:30199036-30199160	CORO1A	385.906	185	996	182.461	99.25	95	100	1.64611	6
chr16:30199253-30199418	CORO1A	202.469	74	413	78.8244	100	100	100	0	0
chr16:30199503-30199580	CORO1A	214.812	115	523	95.4329	100	100	100	0	0
chr16:30194338-30194464	CORO1A	225.625	25	436	87.8304	100	100	100	0	0
chr16:30198127-30198276	CORO1A	261.062	62	604	115.504	100	100	100	0	0
chr16:30198693-30198832	CORO1A	292.125	170	680	128.879	100	100	100	0	0
chr16:30196520-30196738	CORO1A	403.156	168	818	144.978	100	100	100	0	0
chr16:30197909-30198051	CORO1A	424.531	124	966	180.363	100	100	100	0	0
chr16:30198350-30198554	CORO1A	499.312	218	1333	243.838	100	100	100	0	0
chr2:204737576-204738290	CTLA4	448.375	128	907	161.736	95.1875	77	100	5.45029	20
chr2:204732299-204732862	CTLA4	486.781	143	903	134.139	96.2188	90	100	3.20014	21
chr2:204726723-204726771	CTLA4	63.6875	0	120	27.9659	96.875	0	100	17.6777	3
chr2:204738579-204738667	CTLA4	134.625	50	350	66.6482	97.0625	53	100	11.5589	2
chr2:204739222-204739351	CTLA4	408.375	162	967	167.522	98.9688	67	100	5.83363	1
chr2:204737157-204737426	CTLA4	238.125	90	531	95.2127	99.75	92	100	1.41421	1
chr2:204734594-204734686	CTLA4	528.219	214	856	156.986	100	100	100	0	0
chr2:204736092-204736498	CTLA4	555.25	246	1056	155.994	100	100	100	0	0
chr2:204737429-204737539	CTLA4	566.344	225	1018	172.076	100	100	100	0	0
chr2:204735318-204735675	CTLA4	566.656	257	1356	231.472	100	100	100	0	0
chr2:136875606-136875640	CXCR4	101.438	27	282	58.5871	100	100	100	0	0
chr2:136872429-136873519	CXCR4	628	296	1406	244.298	100	100	100	0	0
chr16:88709751-88709999	CYBA	18.6562	5	37	9.68074	82.2188	42	100	16.4135	29
chr16:88717354-88717431	CYBA	113.125	14	382	77.5241	96.8438	35	100	11.8297	4
chr16:88712496-88712615	CYBA	237.125	119	572	102.174	99.9375	98	100	0.353553	1
chr16:88714443-88714532	CYBA	131.875	50	245	48.0556	100	100	100	0	0
chr16:88712918-88713021	CYBA	165.094	64	394	74.3437	100	100	100	0	0
chr16:88713153-88713256	CYBA	211.344	117	372	63.2581	100	100	100	0	0
chr16:88716651-88716717	CYBA	263.875	60	519	99.3527	100	100	100	0	0
chr16:88711564-88711847	CYBA	298.438	92	665	101.594	100	100	100	0	0
chr16:88713499-88713593	CYBA	369.781	198	727	122.551	100	100	100	0	0
chrX:37655194-37655404	CYBB	190.906	70	705	122.58	96.4688	57	100	10.677	4
chrX:37665630-37665796	CYBB	228.562	36	560	118.024	99.1875	74	100	4.59619	1
chrX:37660499-37660611	CYBB	135	43	253	56.4847	100	100	100	0	0
chrX:37639321-37639385	CYBB	175.469	43	325	70.7376	100	100	100	0	0
chrX:37658198-37658347	CYBB	186.969	46	584	106.311	100	100	100	0	0
chrX:37663120-37663393	CYBB	193.438	71	639	108.76	100	100	100	0	0
chrX:37651218-37651322	CYBB	234.438	66	1036	171.375	100	100	100	0	0
chrX:37652908-37653073	CYBB	266.781	100	747	133.606	100	100	100	0	0
chrX:37670034-37670180	CYBB	333.875	139	664	138.058	100	100	100	0	0
chrX:37642733-37642863	CYBB	398.156	189	1252	206.841	100	100	100	0	0
chrX:37668810-37668954	CYBB	519.25	119	1699	325.254	100	100	100	0	0
chrX:37641331-37641446	CYBB	560.188	96	972	232.481	100	100	100	0	0
chrX:37664249-37664431	CYBB	727.406	222	2014	395.581	100	100	100	0	0
chr10:14977452-14977573	DCLRE1C	248.75	56	518	106.869	87.3125	63	100	10.566	20
chr10:14981799-14981878	DCLRE1C	242.219	0	837	169.367	94.5938	0	100	21.5479	2
chr10:14978527-14978602	DCLRE1C	183.062	2	479	96.7734	96.8438	46	100	12.4515	2
chr10:14941153-14941321	DCLRE1C	181.062	11	359	69.5511	97.875	32	100	12.0208	1
chr10:14976692-14976784	DCLRE1C	124.406	40	314	56.0506	99.625	96	100	1.18458	3
chr10:14995891-14996019	DCLRE1C	235.344	28	534	115.788	99.6875	90	100	1.76777	1
chr10:14976369-14976529	DCLRE1C	178.469	108	322	49.502	99.8438	95	100	0.883883	1
chr10:14950397-14951339	DCLRE1C	505.906	200	912	146.096	99.8438	95	100	0.883883	1
chr10:14968832-14968906	DCLRE1C	136.5	43	298	78.5748	100	100	100	0	0
chr10:14987094-14987198	DCLRE1C	160.719	35	298	51.7096	100	100	100	0	0
chr10:14964970-14965078	DCLRE1C	178.438	14	405	92.2731	100	100	100	0	2
chr10:14961727-14961841	DCLRE1C	260.562	128	441	78.0372	100	100	100	0	0
chr10:14970005-14970161	DCLRE1C	316.844	130	729	135.329	100	100	100	0	0
chr10:14991025-14991096	DCLRE1C	393.812	66	712	114.497	100	100	100	0	0
chr10:14974843-14974964	DCLRE1C	444.281	100	896	152.923	100	100	100	0	0
chr20:31350244-31350515	DNMT3B	1.53125	0	7	1.70359	50.1875	0	100	39.3023	32
chr20:31379397-31379524	DNMT3B	217.312	96	385	82.8771	96.875	49	100	12.2994	2
chr20:31372554-31372675	DNMT3B	147.469	58	348	71.1155	97.125	59	100	10.156	3
chr20:31389074-31389242	DNMT3B	148.469	53	340	68.8144	97.375	16	100	14.8492	1
chr20:31384737-31384882	DNMT3B	238.938	29	473	91.2409	98.6875	79	100	5.16463	2
chr20:31386256-31386459	DNMT3B	487.531	241	765	137.693	99.8125	97	100	0.737804	2
chr20:31390181-31390286	DNMT3B	106.938	7	385	78.5547	99.9688	99	100	0.176777	3
chr20:31388631-31388741	DNMT3B	217.438	34	385	76.6542	99.9688	99	100	0.176777	1
chr20:31374298-31374443	DNMT3B	120.312	54	262	52.7309	100	100	100	0	0
chr20:31387949-31388114	DNMT3B	204.062	83	401	75.9201	100	100	100	0	0
chr20:31375026-31375267	DNMT3B	211.219	99	518	86.3723	100	100	100	0	0
chr20:31387040-31387144	DNMT3B	223.562	90	577	108.298	100	100	100	0	0
chr20:31367912-31367961	DNMT3B	266.438	86	581	104.126	100	100	100	0	0
chr20:31384586-31384685	DNMT3B	275.219	73	610	136.201	100	100	100	0	0
chr20:31381332-31381411	DNMT3B	336.094	86	656	110.26	100	100	100	0	0
chr20:31383205-31383350	DNMT3B	469.75	170	794	126.84	100	100	100	0	0
chr20:31380422-31380586	DNMT3B	485.875	195	969	164.45	100	100	100	0	0
chr20:31393134-31393223	DNMT3B	490.844	161	1206	245.327	100	100	100	0	0
chr20:31394005-31394143	DNMT3B	500.719	299	1156	178.272	100	100	100	0	0
chr20:31368114-31368281	DNMT3B	525.906	203	1194	174.479	100	100	100	0	0
chr20:31383446-31383510	DNMT3B	549.531	212	1111	156.479	100	100	100	0	0
chr20:31376650-31376828	DNMT3B	637.938	274	1439	247.134	100	100	100	0	0
chr20:31369149-31369230	DNMT3B	732.781	287	1726	337.124	100	100	100	0	0
chr20:31395558-31395719	DNMT3B	816.281	409	1871	342.845	100	100	100	0	0
chr20:31384983-31385115	DNMT3B	854.688	330	1918	358.036	100	100	100	0	0
chr9:452001-452127	DOCK8	40.4062	18	91	17.1273	80.3125	22	100	31.2476	11
chr9:220738-220857	DOCK8	49.5312	2	105	18.7668	92.4062	42	100	19.1444	7
chr9:214967-215039	DOCK8	15.3125	0	53	13.1724	93.75	0	100	18.0465	24
chr9:365581-365634	DOCK8	92.0625	0	291	59.6543	93.75	0	100	24.5935	3
chr9:418058-418217	DOCK8	214.625	37	489	80.6881	97.0312	70	100	5.8502	12
chr9:399136-399269	DOCK8	97.4062	31	219	35.6975	98.0312	79	100	6.21904	3
chr9:382503-382695	DOCK8	409.125	196	832	154.138	98.4375	83	100	4.93792	3
chr9:271617-271739	DOCK8	288.125	56	635	119.471	99.5312	85	100	2.65165	1
chr9:449774-449937	DOCK8	514.25	189	918	190.215	99.875	98	100	0.491869	2
chr9:368008-368310	DOCK8	222.75	74	434	78.2943	99.9062	97	100	0.53033	1
chr9:434773-434985	DOCK8	296.219	144	662	117.598	99.9375	99	100	0.245935	2
chr9:276984-277048	DOCK8	24	2	52	13.1542	100	100	100	0	14
chr9:332388-332488	DOCK8	52.8438	11	107	21.6633	100	100	100	0	1
chr9:439235-439398	DOCK8	94.7188	38	256	51.504	100	100	100	0	0
chr9:289500-289591	DOCK8	117.312	57	274	52.3841	100	100	100	0	0
chr9:304571-304714	DOCK8	128.75	55	293	50.5862	100	100	100	0	0
chr9:404908-405107	DOCK8	138	66	278	47.5944	100	100	100	0	0
chr9:325661-325747	DOCK8	141.906	15	545	109.443	100	100	100	0	2
chr9:286451-286646	DOCK8	176.938	60	337	71.2718	100	100	100	0	0
chr9:443417-443526	DOCK8	178.125	54	358	79.2773	100	100	100	0	0
chr9:390461-390576	DOCK8	215.938	44	493	110.949	100	100	100	0	0
chr9:376967-377221	DOCK8	216.688	71	420	81.0784	100	100	100	0	0
chr9:317033-317138	DOCK8	236	62	545	95.7904	100	100	100	0	0
chr9:376200-376315	DOCK8	247.531	89	661	115.334	100	100	100	0	0
chr9:420391-420593	DOCK8	255.719	77	564	109.684	100	100	100	0	0
chr9:429692-429864	DOCK8	303.438	35	579	113.543	100	100	100	0	0
chr9:406920-407079	DOCK8	312.719	120	591	103.619	100	100	100	0	0
chr9:338996-339109	DOCK8	319.531	89	607	102.032	100	100	100	0	0
chr9:420939-421088	DOCK8	322.875	150	680	121.008	100	100	100	0	0
chr9:334215-334394	DOCK8	344.969	155	691	122.903	100	100	100	0	0
chr9:379761-379945	DOCK8	369.094	158	807	144.387	100	100	100	0	0
chr9:340149-340331	DOCK8	371.906	172	580	104.176	100	100	100	0	0
chr9:433865-433985	DOCK8	395.438	75	995	210.265	100	100	100	0	0
chr9:428352-428506	DOCK8	440.062	151	934	172.653	100	100	100	0	0
chr9:336572-336728	DOCK8	453	228	1111	182.217	100	100	100	0	0
chr9:463507-463697	DOCK8	501.406	233	894	155.553	100	100	100	0	0
chr9:414772-414961	DOCK8	504.25	195	1214	232.104	100	100	100	0	0
chr9:311944-312176	DOCK8	533.031	229	1092	199.039	100	100	100	0	0
chr9:371418-371576	DOCK8	536.375	272	1042	159.604	100	100	100	0	0
chr9:370220-370310	DOCK8	582.469	159	1136	221.563	100	100	100	0	0
chr9:441865-442019	DOCK8	604.688	144	1264	231.821	100	100	100	0	0
chr9:432156-432334	DOCK8	623.062	249	1316	191.646	100	100	100	0	0
chr9:446360-446616	DOCK8	631.031	288	1277	240.742	100	100	100	0	0
chr9:464149-464229	DOCK8	636.188	242	1422	247.045	100	100	100	0	0
chr9:422038-422145	DOCK8	644.219	130	1205	224.334	100	100	100	0	0
chr9:372175-372296	DOCK8	645.906	285	1497	265.981	100	100	100	0	0
chr9:426875-426991	DOCK8	669.406	303	1256	230.811	100	100	100	0	0
chr9:386321-386436	DOCK8	690.75	351	1252	213.585	100	100	100	0	0
chr9:441276-441427	DOCK8	747.719	279	1583	327.598	100	100	100	0	0
chr9:396775-396944	DOCK8	838.25	253	1680	301.223	100	100	100	0	0
chr9:328012-328181	DOCK8	984.781	436	2234	424.029	100	100	100	0	0
chr19:853252-853413	ELANE	21.75	7	62	13.2251	71.0938	63	100	14.4342	29
chr19:852866-853042	ELANE	50.4062	13	112	24.5224	98.0625	97	99	0.353553	32
chr19:852319-852405	ELANE	108.75	22	200	44.748	100	100	100	0	0
chr19:855948-856174	ELANE	218.281	105	499	84.706	100	100	100	0	0
chr19:855554-855804	ELANE	266.938	137	647	111.088	100	100	100	0	0
chr17:37879562-37879720	ERBB2	41.0938	1	120	30.4666	94.6875	15	100	20.9044	9
chr17:37883538-37883810	ERBB2	145.094	17	311	61.0718	95.5	80	100	5.09902	17
chr17:37872544-37872696	ERBB2	112.844	51	318	53.7084	97.5938	60	100	9.47615	2
chr17:37869396-37869532	ERBB2	6.5	1	17	3.33118	98	83	100	4.85267	32
chr17:37880969-37881174	ERBB2	347.188	193	699	111.858	99.25	76	100	4.24264	1
chr17:37883932-37884307	ERBB2	192.812	85	366	61.7129	99.625	95	100	1.07012	5
chr17:37883058-37883266	ERBB2	117.75	32	226	54.4491	99.9375	99	100	0.245935	2
chr17:37864564-37864797	ERBB2	201.969	72	438	69.9205	99.9688	99	100	0.176777	1
chr17:37856482-37856574	ERBB2	75.4688	18	268	52.0031	100	100	100	0	1
chr17:37866056-37866144	ERBB2	110.094	31	220	47.5431	100	100	100	0	0
chr17:37879781-37879923	ERBB2	129.531	33	363	69.6109	100	100	100	0	0
chr17:37873563-37873747	ERBB2	131.188	52	276	47.2723	100	100	100	0	0
chr17:37866329-37866464	ERBB2	237	120	529	108.065	100	100	100	0	0
chr17:37882805-37882922	ERBB2	300.281	163	724	105.975	100	100	100	0	0
chr17:37863233-37863452	ERBB2	311.406	136	633	117.426	100	100	100	0	0
chr17:37871689-37871799	ERBB2	350.062	192	700	123.744	100	100	100	0	0
chr17:37855803-37855850	ERBB2	364.719	128	798	165.352	100	100	100	0	0
chr17:37865561-37865715	ERBB2	386.406	192	907	128.578	100	100	100	0	0
chr17:37872758-37872868	ERBB2	417.188	206	1005	161.759	100	100	100	0	0
chr17:37880155-37880273	ERBB2	425.438	232	766	122.77	100	100	100	0	0
chr17:37871529-37871622	ERBB2	437.938	245	815	123.947	100	100	100	0	0
chr17:37881950-37882116	ERBB2	522.094	271	1196	178.567	100	100	100	0	0
chr17:37876030-37876097	ERBB2	528.812	248	1137	191.257	100	100	100	0	0
chr17:37881570-37881665	ERBB2	535.25	193	929	142.147	100	100	100	0	0
chr17:37866583-37866744	ERBB2	564.312	302	1254	246.352	100	100	100	0	0
chr17:37881292-37881467	ERBB2	577.906	259	992	185.427	100	100	100	0	0
chr17:37868565-37868711	ERBB2	584.781	322	1417	237.811	100	100	100	0	0
chr17:37871983-37872202	ERBB2	700.094	371	1453	251.55	100	100	100	0	0
chr17:37868171-37868310	ERBB2	749.781	404	1881	292.991	100	100	100	0	0
chr11:70049556-70049861	FADD	79.375	26	221	41.2621	88.8125	88	100	2.94506	30
chr11:70052229-70052589	FADD	521.25	275	1179	191.005	100	100	100	0	0
chr10:90770286-90770367	FAS	132.094	1	254	58.043	96.5625	45	100	13.5264	3
chr10:90773090-90773134	FAS	64.5938	0	125	29.9428	96.875	0	100	17.6777	3
chr10:90770500-90770582	FAS	114.375	13	216	39.8349	100	100	100	0	1
chr10:90771746-90771864	FAS	208	30	454	72.3254	100	100	100	0	0
chr10:90773847-90774217	FAS	251.031	87	521	85.6631	100	100	100	0	0
chr10:90768636-90768764	FAS	291.969	104	510	80.1617	100	100	100	0	0
chr10:90767447-90767604	FAS	377.875	147	603	105.853	100	100	100	0	0
chr10:90750624-90750673	FAS	381.688	184	951	174.918	100	100	100	0	0
chr10:90749216-90749346	FAS	813.531	251	2122	393.086	100	100	100	0	0
chr10:90762776-90762961	FAS	966.969	307	2135	400.074	100	100	100	0	0
chr1:172633464-172633540	FASLG	81.2812	24	189	37.3434	96.9375	51	100	12.0508	2
chr1:172628332-172628699	FASLG	223.031	128	493	81.7958	98.875	91	100	2.1813	9
chr1:172629225-172629290	FASLG	69.1562	16	168	29.9571	100	100	100	0	2
chr1:172634752-172635166	FASLG	790.75	329	1412	212.667	100	100	100	0	0
chr1:27699617-27699764	FCN3	197.031	58	370	70.0725	99.9062	97	100	0.53033	1
chr1:27701209-27701319	FCN3	169.688	66	568	89.4349	100	100	100	0	0
chr1:27700837-27700952	FCN3	236.562	131	485	87.6212	100	100	100	0	0
chr1:27700446-27700510	FCN3	273	127	606	97.0992	100	100	100	0	0
chr1:27697069-27697231	FCN3	335.094	141	692	122.943	100	100	100	0	0
chr1:27699969-27700021	FCN3	350.5	167	908	154.549	100	100	100	0	0
chr1:27697324-27697473	FCN3	423.062	177	943	143.237	100	100	100	0	0
chr1:27695717-27695978	FCN3	748.219	332	1598	278.814	100	100	100	0	0
chr11:63978737-63978925	FERMT3	124.031	41	377	65.1041	88.125	32	100	11.1203	28
chr11:63978514-63978653	FERMT3	159.781	0	340	74.9962	96.0938	14	100	15.8935	6
chr11:63987898-63988151	FERMT3	136.406	61	254	53.7898	98.25	69	100	6.9282	2
chr11:63987341-63987497	FERMT3	326.219	137	610	111.796	99.5625	86	100	2.47487	1
chr11:63988478-63988622	FERMT3	155.625	60	327	65.526	99.7812	93	100	1.23744	1
chr11:63986986-63987140	FERMT3	129.125	60	272	45.1033	100	100	100	0	0
chr11:63979107-63979229	FERMT3	148.031	58	439	67.7993	100	100	100	0	0
chr11:63986713-63986840	FERMT3	170.094	59	300	69.3841	100	100	100	0	0
chr11:63987682-63987808	FERMT3	209.406	109	469	93.2952	100	100	100	0	0
chr11:63978073-63978326	FERMT3	242.594	109	439	83.6694	100	100	100	0	0
chr11:63990510-63990671	FERMT3	259.469	84	494	89.2756	100	100	100	0	0
chr11:63987202-63987271	FERMT3	262.156	121	565	99.5364	100	100	100	0	0
chr11:63990775-63990974	FERMT3	302.656	150	618	113.746	100	100	100	0	0
chr11:63974827-63975006	FERMT3	481.5	238	923	145.373	100	100	100	0	0
chr17:26854259-26854389	FOXN1	109.688	0	289	66.1486	95.6875	0	100	18.7073	3
chr17:26850978-26851120	FOXN1	125.594	27	313	59.0341	96.7812	63	100	8.96133	4
chr17:26851511-26851995	FOXN1	130.469	73	288	46.3716	98.1562	57	100	8.0246	2
chr17:26861715-26862226	FOXN1	275.031	139	572	105.517	99.7812	93	100	1.23744	1
chr17:26861339-26861566	FOXN1	337.906	180	596	105.769	99.9375	98	100	0.353553	1
chr17:26864125-26864464	FOXN1	268.625	147	503	89.1424	100	100	100	0	0
chr17:26857757-26857873	FOXN1	345.812	82	683	112.093	100	100	100	0	0
chr17:26856102-26856252	FOXN1	448.125	204	990	142.192	100	100	100	0	0
chrX:49110368-49110538	FOXP3	160.719	52	392	84.6009	96.6562	85	100	6.1989	10
chrX:49114743-49114972	FOXP3	169.125	57	377	77.621	100	100	100	0	0
chrX:49113874-49114032	FOXP3	177.125	52	554	97.6907	100	100	100	0	0
chrX:49111880-49111980	FOXP3	233.531	85	717	119.15	100	100	100	0	0
chrX:49113372-49113479	FOXP3	236.594	81	573	112.183	100	100	100	0	0
chrX:49107785-49108236	FOXP3	252.812	100	805	135.552	100	100	100	0	0
chrX:49114111-49114235	FOXP3	301.188	111	1175	190.834	100	100	100	0	0
chrX:49109577-49109673	FOXP3	303.844	21	940	172.588	100	100	100	0	0
chrX:49112166-49112273	FOXP3	326.062	141	1026	167.275	100	100	100	0	0
chrX:49115672-49115707	FOXP3	397.531	112	1240	254.421	100	100	100	0	0
chrX:49113198-49113322	FOXP3	479.625	144	1425	256.888	100	100	100	0	0
chr3:128212053-128212153	GATA2	9	3	21	4.3626	30.375	24	99	19.766	32
chr3:128206909-128206967	GATA2	12.3125	1	38	9.38577	83.9375	66	100	17.0027	27
chr3:128210747-128211438	GATA2	204.344	105	426	81.4326	95.1875	82	100	5.54999	20
chr3:128206542-128206562	GATA2	40.8438	0	167	36.8301	96.7188	0	100	17.6713	10
chr3:128211737-128211775	GATA2	35.2812	0	108	23.7775	96.875	0	100	17.6777	10
chr3:128209130-128209244	GATA2	145.844	53	387	70.6048	97.3125	57	100	10.5752	2
chr3:128206681-128206901	GATA2	124.875	60	290	57.6876	98.375	66	100	6.32838	3
chr3:128198245-128200166	GATA2	353.406	163	713	109.919	98.6875	98	100	0.895779	23
chr3:128201837-128202422	GATA2	291.125	125	600	82.8916	99.375	88	100	2.51126	2
chr3:128207911-128208162	GATA2	132.312	21	376	77.4844	99.875	96	100	0.707107	1
chr3:128204567-128205878	GATA2	232.969	120	484	84.5422	99.875	96	100	0.707107	1
chr3:128200552-128200839	GATA2	135.438	66	352	67.0873	99.9062	99	100	0.296145	3
chr3:128207402-128207540	GATA2	43.9688	14	92	21.2215	99.9688	99	100	0.176777	5
chr3:128209373-128209424	GATA2	109.906	46	272	52.2169	100	100	100	0	0
chr3:128210071-128210179	GATA2	261.375	95	554	109.374	100	100	100	0	0
chr3:128202699-128202851	GATA2	307.844	107	786	168.772	100	100	100	0	0
chr3:128203517-128203557	GATA2	421.656	103	903	166.259	100	100	100	0	0
chr3:128204097-128204112	GATA2	551.562	228	1352	215.047	100	100	100	0	0
chr1:92946148-92946655	GFI1	96.4375	37	268	47.7115	86.8438	72	100	8.80289	24
chr1:92948411-92948613	GFI1	128.562	38	226	52.5185	99.2812	77	100	4.06586	1
chr1:92945895-92946052	GFI1	73	9	186	44.4791	100	100	100	0	3
chr1:92948920-92949054	GFI1	145.938	60	273	55.3166	100	100	100	0	0
chr1:92941576-92941774	GFI1	278.031	144	523	86.7564	100	100	100	0	0
chr1:92944135-92944320	GFI1	693.5	286	1747	322.347	100	100	100	0	0
chr11:118965663-118966114	H2AFX	82.0625	30	159	33.3563	99.6875	96	100	0.895779	5
chr1:154245190-154245262	HAX1	8.65625	0	52	12.2253	82.4375	0	100	36.4611	28
chr1:154247416-154247487	HAX1	214.5	96	546	88.472	100	100	100	0	0
chr1:154247544-154247746	HAX1	320.969	137	683	107.811	100	100	100	0	0
chr1:154247859-154247969	HAX1	331.469	187	695	107.48	100	100	100	0	0
chr1:154248082-154248187	HAX1	388.812	126	983	190.474	100	100	100	0	0
chr1:154245802-154246084	HAX1	742.219	396	1418	228.86	100	100	100	0	0
chr1:154246216-154246447	HAX1	783.625	322	1696	317.141	100	100	100	0	0
chr6:32487137-32487438	HLA-DRB5	13.375	0	116	31.705	13.0938	0	70	25.4538	32
chr6:32485821-32485864	HLA-DRB5	44.5938	0	403	100.678	21.875	0	100	42.0013	25
chr6:32485506-32485539	HLA-DRB5	61.5312	0	497	127.855	27.5625	0	100	44.8704	25
chr6:32486323-32486453	HLA-DRB5	99.3438	0	812	212.236	28.9062	0	100	40.7062	25
chr6:32497892-32498011	HLA-DRB5	22.6562	0	173	43.1192	35.6562	0	60	21.9172	32
chr6:32489672-32489961	HLA-DRB5	84.2812	0	523	138.284	45.3125	0	100	30.8309	25
chr11:533286-533368	HRAS	34.0625	0	70	22.1009	95.4688	0	100	19.1496	10
chr11:533443-533622	HRAS	380.5	183	741	144.099	99.5625	86	100	2.47487	1
chr11:533756-533954	HRAS	265	115	486	108.465	100	100	100	0	0
chr11:534202-534332	HRAS	477.875	237	1104	168.122	100	100	100	0	0
chr11:532626-532765	HRAS	490.25	209	999	181.395	100	100	100	0	0
chr2:204801528-204801605	ICOS	171.75	66	364	56.2259	100	100	100	0	0
chr2:204821372-204821498	ICOS	243.75	68	488	92.1118	100	100	100	0	0
chr2:204820349-204820704	ICOS	262.781	63	509	92.7225	100	100	100	0	0
chr2:204822512-204822616	ICOS	276.969	96	474	89.9091	100	100	100	0	0
chr2:204824299-204824332	ICOS	424.188	202	807	134.567	100	100	100	0	0
chr21:34727612-34727865	IFNAR1	115.531	0	279	63.9491	96.875	0	100	17.6777	2
chr21:34721685-34721859	IFNAR1	240.312	73	620	122.367	98.3125	82	100	5.3306	3
chr21:34725054-34725224	IFNAR1	172.531	44	313	57.3022	99.0938	85	100	3.56831	2
chr21:34713295-34713490	IFNAR1	435.125	136	907	170.186	99.9062	97	100	0.53033	1
chr21:34707820-34707963	IFNAR1	99.9062	24	218	46.5863	100	100	100	0	0
chr21:34715831-34715992	IFNAR1	100.438	19	270	54.5131	100	100	100	0	1
chr21:34697351-34697446	IFNAR1	101.594	37	254	54.1657	100	100	100	0	0
chr21:34717542-34717676	IFNAR1	115.531	50	277	44.3999	100	100	100	0	0
chr21:34721387-34721606	IFNAR1	227.188	90	554	98.8696	100	100	100	0	0
chr21:34715564-34715738	IFNAR1	229.75	95	458	65.2697	100	100	100	0	0
chr21:34725934-34726099	IFNAR1	252.844	95	536	117.2	100	100	100	0	0
chr21:34602818-34602872	IFNAR2	6.1875	0	43	10.0785	67.2188	0	100	45.1597	28
chr21:34624433-34624506	IFNAR2	33	9	109	19.3624	90.5938	75	100	6.40493	25
chr21:34634856-34635031	IFNAR2	180.5	58	292	52.4164	99.0938	71	100	5.12652	1
chr21:34617246-34617389	IFNAR2	90.375	3	186	43.0632	99.125	86	100	3.44309	3
chr21:34635088-34635815	IFNAR2	575.781	278	1106	188.35	99.9375	98	100	0.353553	1
chr21:34632892-34633042	IFNAR2	217.5	69	495	106.014	100	100	100	0	0
chr21:34624957-34625145	IFNAR2	268.375	132	481	74.5493	100	100	100	0	0
chr21:34615968-34616029	IFNAR2	273.469	72	518	97.7917	100	100	100	0	0
chr21:34648891-34648939	IFNAR2	330.75	110	634	121.768	100	100	100	0	0
chr21:34619013-34619205	IFNAR2	403.844	156	799	132.568	100	100	100	0	0
chr21:34621004-34621169	IFNAR2	423.031	80	936	158.863	100	100	100	0	0
chr21:34614181-34614292	IFNAR2	536.844	202	1241	219.246	100	100	100	0	0
chr21:34617788-34617835	IFNAR2	578.562	309	1403	254.879	100	100	100	0	0
chr6:137527263-137527455	IFNGR1	210.906	52	534	98.2299	92.4375	70	100	7.45714	18
chr6:137525459-137525651	IFNGR1	196.906	74	532	102.736	94.0625	92	100	3.49135	24
chr6:137522008-137522155	IFNGR1	103.531	33	193	37.5731	98.3125	73	100	6.64024	2
chr6:137524626-137524877	IFNGR1	208.906	79	415	69.9199	99.875	96	100	0.707107	1
chr6:137540370-137540474	IFNGR1	81.1562	33	256	48.4782	100	100	100	0	0
chr6:137528090-137528224	IFNGR1	149.406	62	289	47.5041	100	100	100	0	0
chr6:137536394-137536468	IFNGR1	190.781	30	406	77.0524	100	100	100	0	0
chr6:137519158-137519786	IFNGR1	320.719	132	547	87.8761	100	100	100	0	0
chr6:137539578-137539598	IFNGR1	519.531	11	1221	240.061	100	100	100	0	1
chr21:34775840-34775932	IFNGR2	0	0	0	0	0	0	0	0	32
chr21:34851095-34851120	IFNGR2	162.844	22	462	100.601	92.5	46	100	13.9885	8
chr21:34799181-34799349	IFNGR2	173.969	80	284	53.6767	94.4062	38	100	17.5037	5
chr21:34809125-34809279	IFNGR2	731.281	318	1377	229.098	98.625	78	100	5.41056	2
chr21:34805011-34805188	IFNGR2	295.406	134	621	112.558	99.4688	96	100	1.2696	5
chr21:34804474-34804653	IFNGR2	124.5	65	293	51.3464	100	100	100	0	0
chr21:34783132-34783208	IFNGR2	137.906	33	301	49.5355	100	100	100	0	0
chr21:34787185-34787337	IFNGR2	377.094	156	714	125.877	100	100	100	0	0
chr21:34783741-34783843	IFNGR2	386.656	186	693	108.366	100	100	100	0	0
chr21:34793777-34794002	IFNGR2	574.969	292	1010	187.314	100	100	100	0	0
chr15:99192801-99192914	IGF1R	136.75	0	242	67.8166	94.8125	17	100	20.4126	2
chr15:99250781-99251346	IGF1R	310.062	153	647	106.428	95.2812	73	100	6.86851	19
chr15:99500280-99500681	IGF1R	224.781	136	463	65.5993	99.4062	98	100	0.910844	10
chr15:99456263-99456521	IGF1R	264.688	128	620	111.456	99.5625	93	100	1.72154	2
chr15:99472777-99472899	IGF1R	365.656	6	1093	193.643	99.625	88	100	2.12132	1
chr15:99491793-99491947	IGF1R	223.188	110	426	88.6284	99.875	98	100	0.491869	2
chr15:99473454-99473544	IGF1R	157.812	3	392	93.7276	100	100	100	0	1
chr15:99486142-99486291	IGF1R	158.188	54	364	64.3721	100	100	100	0	0
chr15:99434544-99434876	IGF1R	258.406	86	478	100.455	100	100	100	0	0
chr15:99459891-99460115	IGF1R	260.25	128	541	100.061	100	100	100	0	0
chr15:99442696-99442860	IGF1R	324.938	178	758	113.464	100	100	100	0	0
chr15:99459183-99459370	IGF1R	400.281	168	939	186.944	100	100	100	0	0
chr15:99451904-99452138	IGF1R	410.688	163	856	155.498	100	100	100	0	0
chr15:99467095-99467251	IGF1R	477.844	196	1199	223.475	100	100	100	0	0
chr15:99439976-99440144	IGF1R	506.594	203	989	181.871	100	100	100	0	0
chr15:99478535-99478665	IGF1R	602.469	189	1554	298.273	100	100	100	0	0
chr15:99467744-99467923	IGF1R	609.344	237	1432	246.269	100	100	100	0	0
chr15:99454534-99454680	IGF1R	659.281	241	1258	231.41	100	100	100	0	0
chr15:99478043-99478292	IGF1R	689.25	342	1675	307.795	100	100	100	0	0
chr15:99482420-99482599	IGF1R	728.844	291	1356	223.762	100	100	100	0	0
chr15:99465367-99465670	IGF1R	1139.5	563	2281	379.699	100	100	100	0	0
chr14:106321012-106321349	IGHM	154.188	63	444	76.1228	92.4688	77	100	9.4493	15
chr14:106322001-106322333	IGHM	280.531	117	484	101.299	99.9688	99	100	0.176777	1
chr14:106321575-106321930	IGHM	242.625	79	564	101.71	100	100	100	0	0
chr14:106320438-106320852	IGHM	307.375	93	706	147.622	100	100	100	0	0
chr22:23915443-23915782	IGLL1	218	129	464	76.7329	99.4375	82	100	3.18198	1
chr22:23922162-23922387	IGLL1	157.344	76	319	52.6918	100	100	100	0	0
chr22:23917144-23917282	IGLL1	210.781	102	457	90.1539	100	100	100	0	0
chr8:42128879-42128997	IKBKB	41	2	78	16.1005	75.5312	67	100	13.6239	27
chr8:42166970-42167068	IKBKB	15.25	1	43	9.08384	97.0938	7	100	16.4402	26
chr8:42177093-42177174	IKBKB	379.844	152	780	121.679	98.8438	65	100	6.18588	2
chr8:42166409-42166553	IKBKB	168.062	77	344	65.7792	99.7812	93	100	1.23744	1
chr8:42179855-42180022	IKBKB	588.688	295	1039	194.709	99.9062	98	100	0.390151	2
chr8:42188422-42188507	IKBKB	124.656	64	251	46.5878	100	100	100	0	0
chr8:42171830-42171957	IKBKB	211.094	99	383	72.0991	100	100	100	0	0
chr8:42147664-42147801	IKBKB	226.562	120	373	72.2607	100	100	100	0	0
chr8:42129609-42129859	IKBKB	239.594	121	427	80.4623	100	100	100	0	0
chr8:42162695-42162803	IKBKB	351.469	65	842	141.341	100	100	100	0	0
chr8:42179404-42179473	IKBKB	365.844	82	776	144.126	100	100	100	0	0
chr8:42178243-42178372	IKBKB	401.094	212	976	171.607	100	100	100	0	0
chr8:42173718-42173867	IKBKB	420.781	148	1101	200.071	100	100	100	0	0
chr8:42183478-42183625	IKBKB	441.625	221	785	141.631	100	100	100	0	0
chr8:42188715-42188959	IKBKB	482.094	250	989	182.954	100	100	100	0	0
chr8:42146142-42146256	IKBKB	487.188	211	1197	206.385	100	100	100	0	0
chr8:42176060-42176203	IKBKB	493.719	300	862	140.879	100	100	100	0	0
chr8:42150951-42151096	IKBKB	494.281	259	868	149.52	100	100	100	0	0
chr8:42163851-42163960	IKBKB	529.219	240	1148	211.051	100	100	100	0	0
chr8:42179562-42179681	IKBKB	573.031	264	1189	184.804	100	100	100	0	0
chr8:42174218-42174432	IKBKB	576.656	314	1218	199.277	100	100	100	0	0
chr8:42175165-42175299	IKBKB	576.688	264	1146	182.363	100	100	100	0	0
chr8:42176778-42176949	IKBKB	656.5	288	1575	259.253	100	100	100	0	0
chr8:42186632-42186742	IKBKB	695.219	227	1424	274.879	100	100	100	0	0
chr7:50467606-50468335	IKZF1	309.688	171	602	108.911	99.6875	98	100	0.644455	7
chr7:50444221-50444501	IKZF1	396.812	167	730	124.216	99.75	92	100	1.41421	1
chr7:50435694-50436078	IKZF1	225.875	85	395	75.8571	100	100	100	0	0
chr7:50450228-50450415	IKZF1	231.5	109	402	79.8838	100	100	100	0	0
chr7:50367224-50367363	IKZF1	249.781	81	414	91.1789	100	100	100	0	0
chr7:50455033-50455178	IKZF1	382	199	862	145.588	100	100	100	0	0
chr7:50459417-50459571	IKZF1	409.719	95	623	102.335	100	100	100	0	0
chr7:50358648-50358707	IKZF1	639	317	1666	294.854	100	100	100	0	0
chr1:206944691-206944770	IL10	97.3438	41	218	38.026	100	100	100	0	0
chr1:206941971-206942083	IL10	351.719	179	761	136.502	100	100	100	0	0
chr1:206944242-206944414	IL10	501.5	197	1021	210.083	100	100	100	0	0
chr1:206945606-206945790	IL10	582.438	249	1052	168.699	100	100	100	0	0
chr1:206943164-206943249	IL10	1195.09	579	2180	373.137	100	100	100	0	0
chr5:158753693-158753800	IL12B	33.6875	2	93	18.7744	92.7188	68	100	13.3833	9
chr5:158743683-158743834	IL12B	298.094	108	711	132.014	100	100	100	0	0
chr5:158750052-158750347	IL12B	439.906	104	988	139.661	100	100	100	0	0
chr5:158749392-158749529	IL12B	497.531	212	1436	266.788	100	100	100	0	0
chr5:158747304-158747538	IL12B	511.281	174	943	162.907	100	100	100	0	0
chr5:158745734-158745911	IL12B	972.156	366	2132	357.241	100	100	100	0	0
chr19:18182009-18182153	IL12RB1	48.1875	12	75	14.601	74.0312	17	100	39.0661	11
chr19:18171922-18172017	IL12RB1	261.406	58	608	137.062	95.5312	43	100	14.5867	3
chr19:18182912-18183169	IL12RB1	390.156	188	816	134.194	97	76	100	7.26902	6
chr19:18191632-18191821	IL12RB1	416.844	197	900	170.904	99.5938	87	100	2.2981	1
chr19:18197560-18197643	IL12RB1	61.3438	1	189	41.4025	100	100	100	0	3
chr19:18192950-18193084	IL12RB1	150.438	73	398	65.9682	100	100	100	0	0
chr19:18174676-18174830	IL12RB1	288.156	88	1010	199.201	100	100	100	0	0
chr19:18187097-18187147	IL12RB1	293.938	147	612	122.275	100	100	100	0	0
chr19:18184317-18184419	IL12RB1	309.156	78	706	116	100	100	100	0	0
chr19:18179189-18179346	IL12RB1	331.406	119	877	172.445	100	100	100	0	0
chr19:18188316-18188475	IL12RB1	380.062	201	814	138.019	100	100	100	0	0
chr19:18172981-18173097	IL12RB1	416.062	215	955	170.737	100	100	100	0	0
chr19:18180346-18180533	IL12RB1	460.188	170	1114	192.287	100	100	100	0	0
chr19:18170694-18170905	IL12RB1	485.781	209	1178	201.676	100	100	100	0	0
chr19:18186549-18186688	IL12RB1	499.656	215	888	143.41	100	100	100	0	0
chr19:18177342-18177517	IL12RB1	503.344	182	1304	221.462	100	100	100	0	0
chr19:18170408-18170433	IL12RB1	536.469	158	885	184.015	100	100	100	0	0
chr19:18194232-18194311	IL12RB1	760.844	388	1963	331.63	100	100	100	0	0
chr1:67795260-67795422	IL12RB2	365.188	122	914	188.189	97.2812	91	100	4.10534	10
chr1:67845659-67845816	IL12RB2	380.719	164	810	140.693	99.3438	79	100	3.71231	1
chr1:67855702-67855821	IL12RB2	374.75	114	964	203.498	99.8438	95	100	0.883883	1
chr1:67804297-67804443	IL12RB2	64	22	138	24.6144	100	100	100	0	0
chr1:67796333-67796503	IL12RB2	207.562	71	453	97.4752	100	100	100	0	0
chr1:67793873-67794077	IL12RB2	308.812	110	563	93.6743	100	100	100	0	0
chr1:67861220-67861782	IL12RB2	350.75	163	707	115.795	100	100	100	0	0
chr1:67833498-67833718	IL12RB2	371.5	87	646	113.827	100	100	100	0	0
chr1:67792408-67792542	IL12RB2	426.594	168	833	144.25	100	100	100	0	0
chr1:67787275-67787582	IL12RB2	484.625	182	1066	187.727	100	100	100	0	0
chr1:67786042-67786137	IL12RB2	497.688	214	1022	180.447	100	100	100	0	0
chr1:67816543-67816782	IL12RB2	620.969	264	1394	252.22	100	100	100	0	0
chr1:67838109-67838227	IL12RB2	699.125	351	1402	249.252	100	100	100	0	0
chr1:67852252-67852362	IL12RB2	902.969	282	1899	324.34	100	100	100	0	0
chr1:67838298-67838476	IL12RB2	1131.81	587	1914	340.783	100	100	100	0	0
chr6:52109185-52109237	IL17F	185.812	97	427	79.4795	97	62	100	9.18624	8
chr6:52103518-52103758	IL17F	308.344	97	613	115.644	97.4062	66	100	8.58678	3
chr6:52101719-52101976	IL17F	805.906	273	1567	245.064	100	100	100	0	0
chr22:17565972-17566129	IL17RA	46.1562	14	118	24.8325	98.1875	43	100	10.0721	6
chr22:17585606-17585710	IL17RA	233.781	114	457	83.0133	98.1875	71	100	7.13211	2
chr22:17589187-17590720	IL17RA	241.781	126	404	77.3891	99.1562	84	100	3.20392	3
chr22:17581235-17581381	IL17RA	120.562	55	253	54.3055	100	100	100	0	0
chr22:17588607-17588668	IL17RA	162.125	33	486	99.004	100	100	100	0	0
chr22:17586733-17586854	IL17RA	244.844	108	520	94.989	100	100	100	0	0
chr22:17578677-17578843	IL17RA	292.438	145	589	98.6257	100	100	100	0	0
chr22:17586471-17586502	IL17RA	444.156	227	895	166.936	100	100	100	0	0
chr22:17579655-17579787	IL17RA	511.312	202	1098	221.283	100	100	100	0	0
chr22:17584374-17584477	IL17RA	584.156	261	1590	251.891	100	100	100	0	0
chr22:17582876-17582943	IL17RA	588.5	299	1113	163.752	100	100	100	0	0
chr22:17577942-17577986	IL17RA	921.094	444	2067	329.413	100	100	100	0	0
chr22:17583019-17583202	IL17RA	957.75	437	2318	395.978	100	100	100	0	0
chr16:27448799-27449018	IL21R	192.531	85	441	73.5501	99.6875	90	100	1.76777	1
chr16:27441367-27441451	IL21R	38.9688	14	126	21.9728	100	100	100	0	3
chr16:27414482-27414551	IL21R	50.9062	12	139	29.5377	100	100	100	0	1
chr16:27459845-27460614	IL21R	228.312	100	478	88.1188	100	100	100	0	0
chr16:27456488-27456607	IL21R	258.062	70	670	139.848	100	100	100	0	0
chr16:27455853-27456050	IL21R	335.281	181	716	119.466	100	100	100	0	0
chr16:27454273-27454447	IL21R	368.281	95	839	120.935	100	100	100	0	0
chr16:27457318-27457419	IL21R	390.906	190	764	149.397	100	100	100	0	0
chr16:27445658-27445780	IL21R	493.719	274	1388	238.511	100	100	100	0	0
chr10:6061823-6061914	IL2RA	184.812	53	476	101.493	97.3125	77	100	7.26209	4
chr10:6061381-6061472	IL2RA	244.969	96	533	93.8982	98.375	48	100	9.19239	1
chr10:6066197-6066327	IL2RA	284.844	108	483	93.6524	100	100	100	0	0
chr10:6060006-6060092	IL2RA	319.312	120	751	139.809	100	100	100	0	0
chr10:6054825-6054869	IL2RA	391.844	122	1244	199.803	100	100	100	0	0
chr10:6063431-6063666	IL2RA	408.594	145	1161	222.017	100	100	100	0	0
chr10:6104041-6104124	IL2RA	474.375	274	984	149.785	100	100	100	0	0
chr10:6067787-6067998	IL2RA	1012.44	457	1942	320.73	100	100	100	0	0
chrX:70330737-70330989	IL2RG	62.4375	0	158	39.7524	96.5938	33	100	12.4793	5
chrX:70327576-70327781	IL2RG	271.188	83	693	129.254	98.4375	75	100	6.14837	2
chrX:70330344-70330548	IL2RG	252.875	73	780	133.742	99.4375	93	100	1.79493	3
chrX:70328117-70328206	IL2RG	253.031	56	552	124.733	100	100	100	0	0
chrX:70329068-70329250	IL2RG	254.375	79	652	122.503	100	100	100	0	0
chrX:70331237-70331399	IL2RG	260.969	80	941	171.598	100	100	100	0	0
chrX:70328439-70328555	IL2RG	371.625	67	800	169.008	100	100	100	0	0
chrX:70329996-70330155	IL2RG	453.562	98	1352	237.889	100	100	100	0	0
chr5:35857070-35857171	IL7R	236.281	21	497	99.5928	100	100	100	0	0
chr5:35860944-35861102	IL7R	240	89	466	89.9014	100	100	100	0	0
chr5:35871148-35871325	IL7R	289.844	33	514	93.7764	100	100	100	0	0
chr5:35874541-35874654	IL7R	290.031	110	658	110.305	100	100	100	0	0
chr5:35867398-35867649	IL7R	322.281	68	568	103.332	100	100	100	0	0
chr5:35876075-35876598	IL7R	428.312	174	689	133.702	100	100	100	0	0
chr5:35873572-35873760	IL7R	530.812	197	917	173.893	100	100	100	0	0
chr5:35875506-35875703	IL7R	614.312	252	953	193.035	100	100	100	0	0
chr12:44164831-44164854	IRAK4	68.7812	0	200	46.6281	96.875	0	100	17.6777	2
chr12:44180192-44180370	IRAK4	17.8125	4	45	10.3626	97.8438	84	100	4.28884	22
chr12:44165013-44165178	IRAK4	225.562	23	490	86.5958	97.875	51	100	9.18888	2
chr12:44171423-44171557	IRAK4	77.4375	17	142	27.3389	100	100	100	0	1
chr12:44171986-44172115	IRAK4	140.75	14	251	58.505	100	100	100	0	1
chr12:44180473-44180528	IRAK4	144.219	11	309	56.6214	100	100	100	0	1
chr12:44177455-44177537	IRAK4	225	51	395	75.0754	100	100	100	0	0
chr12:44161905-44162085	IRAK4	243.594	79	552	115.046	100	100	100	0	0
chr12:44165973-44166175	IRAK4	249.031	55	493	90.4064	100	100	100	0	0
chr12:44167758-44167842	IRAK4	264.781	92	536	89.4307	100	100	100	0	0
chr12:44166705-44166885	IRAK4	275.875	107	602	91.8111	100	100	100	0	0
chr12:44176100-44176303	IRAK4	354.531	176	667	103.988	100	100	100	0	0
chr16:85954702-85954898	IRF8	434.656	155	1001	186.948	98.0938	69	100	7.50208	2
chr16:85952013-85952419	IRF8	255.594	109	596	109.859	99.1562	92	100	2.357	6
chr16:85946727-85946852	IRF8	165.219	69	352	60.6676	99.6562	89	100	1.94454	1
chr16:85953705-85953840	IRF8	473.812	116	1147	237.32	99.6875	90	100	1.76777	1
chr16:85942584-85942812	IRF8	383.344	198	641	104.988	100	100	100	0	0
chr16:85948069-85948136	IRF8	477.438	193	813	144.431	100	100	100	0	0
chr16:85945166-85945274	IRF8	512.969	268	1105	191.82	100	100	100	0	0
chr16:85936612-85936805	IRF8	522.969	193	1210	209.491	100	100	100	0	0
chr1:949354-949868	ISG15	269.875	111	556	106.137	99.3438	89	100	2.58544	2
chr1:948944-948966	ISG15	348.219	79	1035	205.644	100	100	100	0	0
chr20:33004913-33005055	ITCH	10.2812	1	24	6.54628	95.25	62	100	12.7684	29
chr20:33059239-33059330	ITCH	11.6562	0	29	7.85189	96.3438	0	100	17.8355	26
chr20:33033082-33033276	ITCH	315.312	116	714	151.695	97.9062	65	100	8.24762	2
chr20:33065567-33065675	ITCH	83.9062	16	249	47.5607	98.4062	83	100	5.03446	3
chr20:33027950-33028159	ITCH	141.156	30	290	51.3131	98.4688	86	100	4.18125	4
chr20:33000311-33000455	ITCH	208.094	54	475	86.6496	99.3438	79	100	3.71231	1
chr20:33049888-33050036	ITCH	70.7188	16	194	38.8307	100	100	100	0	1
chr20:33068861-33069021	ITCH	113.062	32	287	60.5682	100	100	100	0	0
chr20:33045185-33045289	ITCH	150.094	45	395	80.9015	100	100	100	0	0
chr20:33068394-33068547	ITCH	152.844	47	314	57.1179	100	100	100	0	0
chr20:32981608-32981697	ITCH	171.219	22	312	68.7805	100	100	100	0	0
chr20:33077061-33077201	ITCH	176.906	56	416	78.6783	100	100	100	0	0
chr20:33067425-33067604	ITCH	186.469	65	462	77.0056	100	100	100	0	0
chr20:32996447-32996608	ITCH	208.156	74	363	62.4165	100	100	100	0	0
chr20:33012276-33012341	ITCH	214.406	22	411	88.8685	100	100	100	0	0
chr20:33095490-33095609	ITCH	240.906	93	491	79.572	100	100	100	0	0
chr20:33030003-33030118	ITCH	265.094	102	633	110.911	100	100	100	0	0
chr20:33080296-33080412	ITCH	293.656	74	619	104.749	100	100	100	0	0
chr20:33037206-33037295	ITCH	355.469	104	899	185.464	100	100	100	0	0
chr20:33092126-33092218	ITCH	371.594	126	735	121.711	100	100	100	0	0
chr20:33001538-33001695	ITCH	390.125	108	762	119.131	100	100	100	0	0
chr20:33057843-33057935	ITCH	476.844	212	1029	185.858	100	100	100	0	0
chr20:33077617-33077741	ITCH	522.656	213	1064	179.266	100	100	100	0	0
chr20:33026269-33026446	ITCH	571.125	234	1300	224.704	100	100	100	0	0
chr21:46327908-46328107	ITGB2	89.8125	0	260	56.3047	96.875	0	100	17.6777	2
chr21:46330189-46330340	ITGB2	82.0938	20	175	37.5125	97.4375	59	100	10.0833	2
chr21:46326820-46327020	ITGB2	48.25	11	118	27.9666	98.5938	56	100	7.77448	4
chr21:46321397-46321658	ITGB2	191.125	53	479	77.8989	99.5	84	100	2.82843	1
chr21:46308598-46308820	ITGB2	179.688	86	414	80.1951	99.6562	89	100	1.94454	1
chr21:46311714-46311921	ITGB2	133	46	299	66.4899	100	100	100	0	0
chr21:46309181-46309420	ITGB2	209.156	86	565	98.5462	100	100	100	0	0
chr21:46318972-46319087	ITGB2	257.281	71	652	119.931	100	100	100	0	0
chr21:46309883-46310147	ITGB2	276.062	118	585	105.497	100	100	100	0	0
chr21:46313309-46313469	ITGB2	318.719	92	663	131.569	100	100	100	0	0
chr21:46314876-46314985	ITGB2	338.625	148	766	119.361	100	100	100	0	0
chr21:46320225-46320400	ITGB2	339.469	161	828	134.943	100	100	100	0	0
chr21:46306641-46306827	ITGB2	440.562	234	654	129.643	100	100	100	0	0
chr21:46330630-46330707	ITGB2	470.406	200	1207	215.109	100	100	100	0	0
chr21:46323270-46323460	ITGB2	517.438	242	1227	221.634	100	100	100	0	0
chr21:46330505-46330555	ITGB2	524.5	207	1396	234.887	100	100	100	0	0
chr21:46306273-46306355	ITGB2	597.562	218	1402	225.463	100	100	100	0	0
chr5:156640568-156640613	ITK	9.84375	0	29	6.35056	78.4375	0	100	37.1101	31
chr5:156635890-156636014	ITK	111.656	4	239	54.5862	100	100	100	0	2
chr5:156659340-156659414	ITK	243.25	93	466	94.484	100	100	100	0	0
chr5:156607979-156608136	ITK	318.656	63	580	126.163	100	100	100	0	0
chr5:156638288-156638389	ITK	369.969	77	764	145.284	100	100	100	0	0
chr5:156667062-156667215	ITK	384.406	125	832	152.936	100	100	100	0	0
chr5:156672726-156672810	ITK	396	173	737	147.299	100	100	100	0	0
chr5:156655296-156655381	ITK	425.062	175	994	193.96	100	100	100	0	0
chr5:156672881-156673019	ITK	464.594	203	1082	177.577	100	100	100	0	0
chr5:156644867-156644927	ITK	468.438	115	841	183.501	100	100	100	0	0
chr5:156679607-156679698	ITK	478.062	267	911	169.666	100	100	100	0	0
chr5:156668646-156668740	ITK	499.562	252	1054	165.033	100	100	100	0	0
chr5:156641192-156641340	ITK	527.906	237	1212	234.022	100	100	100	0	0
chr5:156649863-156650034	ITK	590.625	251	1118	215.936	100	100	100	0	0
chr5:156675850-156676027	ITK	601.156	266	978	175.548	100	100	100	0	0
chr5:156665109-156665211	ITK	777	284	1658	314.473	100	100	100	0	0
chr5:156670623-156670814	ITK	824.75	345	1956	327.798	100	100	100	0	0
chr5:156671262-156671498	ITK	848.156	469	1899	314.186	100	100	100	0	0
chr1:65306918-65307032	JAK1	185.344	0	467	99.7505	96.875	0	100	17.6777	2
chr1:65307124-65307294	JAK1	490.094	162	1210	209.406	99.0938	83	100	3.62215	2
chr1:65313205-65313368	JAK1	351.531	126	678	130.321	99.6562	96	100	1.09572	3
chr1:65300235-65300350	JAK1	196.562	49	332	65.0791	100	100	100	0	0
chr1:65303605-65303797	JAK1	219.25	81	538	101.116	100	100	100	0	0
chr1:65351932-65351957	JAK1	258	52	560	99.1717	100	100	100	0	0
chr1:65348950-65349168	JAK1	333.406	109	607	97.3818	100	100	100	0	0
chr1:65316477-65316603	JAK1	363.656	189	642	103.876	100	100	100	0	0
chr1:65344698-65344841	JAK1	364.875	178	840	155.661	100	100	100	0	0
chr1:65304138-65304282	JAK1	386.875	182	717	120.585	100	100	100	0	0
chr1:65332539-65332901	JAK1	393.031	143	726	145.361	100	100	100	0	0
chr1:65339043-65339216	JAK1	410.156	125	705	123.474	100	100	100	0	0
chr1:65330460-65330665	JAK1	425.906	163	871	156.98	100	100	100	0	0
chr1:65321182-65321391	JAK1	464.469	222	869	145.125	100	100	100	0	0
chr1:65301771-65301908	JAK1	472.781	252	1007	173.74	100	100	100	0	0
chr1:65305276-65305488	JAK1	473.875	207	831	132.114	100	100	100	0	0
chr1:65301069-65301199	JAK1	474.531	118	731	121.467	100	100	100	0	0
chr1:65325778-65325955	JAK1	476.031	209	858	137.464	100	100	100	0	0
chr1:65310427-65310582	JAK1	553.375	145	1344	272.825	100	100	100	0	0
chr1:65334984-65335167	JAK1	631.25	151	1290	206.973	100	100	100	0	0
chr1:65309737-65309908	JAK1	698.594	302	1382	253.995	100	100	100	0	0
chr1:65312322-65312429	JAK1	792.125	289	1662	322.021	100	100	100	0	0
chr1:65323329-65323472	JAK1	923.719	379	1645	300.281	100	100	100	0	0
chr1:65311186-65311333	JAK1	931.062	401	1834	278.577	100	100	100	0	0
chr9:5064873-5065050	JAK2	113.125	44	243	45.5155	98.0625	73	100	6.72471	3
chr9:5080523-5080693	JAK2	66.6875	17	133	26.4251	98.1562	78	100	5.91395	3
chr9:5072482-5072636	JAK2	159.594	47	272	46.1497	98.6875	81	100	4.69342	3
chr9:5077443-5077590	JAK2	205.25	22	459	76.9428	99.125	87	100	3.2003	3
chr9:5090436-5090580	JAK2	22.6562	7	38	8.78272	99.375	80	100	3.53553	13
chr9:5081715-5081871	JAK2	48.25	16	99	18.288	100	100	100	0	1
chr9:5090729-5090921	JAK2	88.9062	27	204	45.0536	100	100	100	0	0
chr9:5066668-5066799	JAK2	107.281	25	204	37.1729	100	100	100	0	0
chr9:5069915-5070062	JAK2	157.781	63	335	66.0702	100	100	100	0	0
chr9:5055659-5055798	JAK2	186.781	71	376	70.0243	100	100	100	0	0
chr9:5069012-5069218	JAK2	200.562	58	488	97.4815	100	100	100	0	0
chr9:5050676-5050841	JAK2	213.875	28	466	91.7633	100	100	100	0	0
chr9:5054553-5054894	JAK2	236	97	499	90.0319	100	100	100	0	0
chr9:5126674-5126801	JAK2	239.312	82	537	98.2815	100	100	100	0	0
chr9:5078296-5078454	JAK2	261.562	98	519	83.8239	100	100	100	0	0
chr9:5122994-5123131	JAK2	274.875	15	510	108.146	100	100	100	0	1
chr9:5029773-5029916	JAK2	288.562	105	613	108.671	100	100	100	0	0
chr9:5080219-5080390	JAK2	299.719	129	669	125.341	100	100	100	0	0
chr9:5044393-5044530	JAK2	313.906	107	631	123.289	100	100	100	0	0
chr9:5073688-5073795	JAK2	438.125	207	842	155.324	100	100	100	0	0
chr9:5021978-5022223	JAK2	526.094	171	986	171.604	100	100	100	0	0
chr9:5089664-5089873	JAK2	596.875	206	1280	230.243	100	100	100	0	0
chr9:5126323-5126456	JAK2	661.25	215	1496	287.569	100	100	100	0	0
chr19:17947854-17948032	JAK3	226.375	115	541	87.5176	66.0312	65	76	2.44269	32
chr19:17940829-17941037	JAK3	123.094	57	318	49.7836	98.8438	82	100	4.42215	3
chr19:17953115-17953429	JAK3	45.75	14	86	22.1257	99	72	100	4.95789	7
chr19:17942473-17942617	JAK3	176.438	33	375	83.3473	99	68	100	5.65685	1
chr19:17953826-17953991	JAK3	157.344	59	306	62.977	99.6875	90	100	1.76777	1
chr19:17943318-17943527	JAK3	339.781	184	649	129.712	99.6875	90	100	1.76777	1
chr19:17954179-17954310	JAK3	606.969	267	1340	202.046	99.6875	90	100	1.76777	1
chr19:17937542-17937729	JAK3	232.844	115	450	77.9392	99.8438	95	100	0.883883	1
chr19:17950276-17950482	JAK3	258.062	54	607	93.8843	99.8438	95	100	0.883883	1
chr19:17943589-17943748	JAK3	138.281	55	261	50.4331	100	100	100	0	0
chr19:17942027-17942219	JAK3	209.594	74	555	101.36	100	100	100	0	0
chr19:17952188-17952365	JAK3	213.875	101	463	84.6197	100	100	100	0	0
chr19:17945370-17945540	JAK3	263.156	125	469	75.7909	100	100	100	0	0
chr19:17945882-17946034	JAK3	265.125	153	714	113.239	100	100	100	0	0
chr19:17954576-17954719	JAK3	301.312	153	535	102.784	100	100	100	0	0
chr19:17946723-17946870	JAK3	350.188	179	945	155.998	100	100	100	0	0
chr19:17955033-17955236	JAK3	363.156	161	886	166.915	100	100	100	0	0
chr19:17951029-17951160	JAK3	364.781	147	822	152.821	100	100	100	0	0
chr19:17941302-17941439	JAK3	408.438	163	938	153.341	100	100	100	0	0
chr19:17945651-17945822	JAK3	409.375	252	745	112.367	100	100	100	0	0
chr19:17952439-17952581	JAK3	478.562	201	999	177.775	100	100	100	0	0
chr19:17948731-17948882	JAK3	536.469	183	1212	210.719	100	100	100	0	0
chr19:17949062-17949209	JAK3	853.25	264	1774	314.583	100	100	100	0	0
chr12:25362719-25362855	KRAS	78.875	12	235	44.9686	98.5312	59	100	7.29111	4
chr12:25368365-25368504	KRAS	406.625	111	908	141.443	99.1875	87	100	3.19715	2
chr12:25388130-25388170	KRAS	41.1875	10	91	22.1672	100	100	100	0	6
chr12:25398198-25398328	KRAS	260.75	110	476	94.1988	100	100	100	0	0
chr12:25380158-25380356	KRAS	310.5	63	654	120.925	100	100	100	0	0
chr12:25378538-25378717	KRAS	325.125	137	830	168.893	100	100	100	0	0
chr1:156028059-156028210	LAMTOR2	271.969	111	546	101.635	97.3125	57	100	10.5752	2
chr1:156024671-156024758	LAMTOR2	85.2812	28	247	45.2814	99.75	96	100	0.983739	2
chr1:156025044-156025226	LAMTOR2	313.188	124	605	107.55	99.75	92	100	1.41421	1
chr1:156027759-156027868	LAMTOR2	618.75	336	1398	233.252	100	100	100	0	0
chr13:108860871-108863626	LIG4	285.438	95	481	81.0436	99.875	98	100	0.491869	2
chr4:151518225-151518277	LRBA	126.469	28	293	64.4825	91.1875	62	100	7.63455	22
chr4:151769960-151770160	LRBA	52.7812	0	156	32.5712	93.5938	0	100	20.3895	8
chr4:151793805-151793917	LRBA	91.7188	29	203	35.2642	95.2812	24	100	18.5685	2
chr4:151682925-151683009	LRBA	97	13	176	39.0822	95.4375	27	100	17.9532	3
chr4:151520149-151520293	LRBA	92.5312	31	191	38.2909	96.9688	19	100	14.5058	2
chr4:151835337-151835503	LRBA	62.9688	1	161	35.9502	97.5625	53	100	9.0516	3
chr4:151727413-151727566	LRBA	181.219	74	421	80.538	98.125	70	100	7.37804	2
chr4:151388815-151388947	LRBA	75.4375	26	126	23.4437	98.625	78	100	5.41056	2
chr4:151837543-151837689	LRBA	96.9375	39	189	34.0237	98.625	78	100	5.41056	2
chr4:151817536-151817618	LRBA	192.031	47	504	99.2135	98.6562	78	100	5.28912	2
chr4:151771866-151772064	LRBA	175.312	44	394	65.1734	98.6875	69	100	5.49743	5
chr4:151762091-151762215	LRBA	356.438	125	764	163.163	98.6875	71	100	5.07643	14
chr4:151842340-151842455	LRBA	115.281	13	254	50.9568	98.7188	59	100	7.24784	2
chr4:151792487-151792615	LRBA	249.781	87	605	132.347	98.75	86	100	3.95132	3
chr4:151827439-151827567	LRBA	204.656	29	418	74.0051	98.8125	81	100	4.67276	2
chr4:151821191-151821379	LRBA	309.781	90	694	130.225	99.3438	79	100	3.71231	1
chr4:151765242-151765369	LRBA	184.781	78	400	63.9318	99.5	92	100	1.96748	2
chr4:151242333-151242530	LRBA	142.312	61	484	81.2517	99.7188	97	100	0.888434	3
chr4:151773027-151774105	LRBA	311.25	137	549	90.6436	99.8125	94	100	1.06066	1
chr4:151791667-151791768	LRBA	64.8438	8	136	26.6302	100	100	100	0	1
chr4:151729462-151729560	LRBA	76.5625	13	149	28.348	100	100	100	0	1
chr4:151788813-151789025	LRBA	124.625	42	264	45.0045	100	100	100	0	0
chr4:151814194-151814311	LRBA	132.25	25	302	53.3951	100	100	100	0	0
chr4:151271134-151271321	LRBA	138.312	50	244	42.5148	100	100	100	0	0
chr4:151818881-151818980	LRBA	138.906	58	295	48.4038	100	100	100	0	0
chr4:151392766-151392901	LRBA	153.844	36	358	78.7278	100	100	100	0	0
chr4:151738266-151738419	LRBA	165.719	73	390	74.4902	100	100	100	0	0
chr4:151849658-151849778	LRBA	189.844	65	346	64.0585	100	100	100	0	0
chr4:151207075-151207196	LRBA	197.406	94	388	64.6913	100	100	100	0	0
chr4:151752959-151753138	LRBA	202.438	16	371	77.5	100	100	100	0	1
chr4:151765800-151765941	LRBA	206.531	69	554	108.663	100	100	100	0	0
chr4:151203592-151203808	LRBA	213.719	94	402	62.2115	100	100	100	0	0
chr4:151357866-151358026	LRBA	218.031	87	460	74.7432	100	100	100	0	0
chr4:151656400-151656528	LRBA	231.438	74	495	94.0566	100	100	100	0	0
chr4:151770564-151770737	LRBA	235.844	90	510	101.175	100	100	100	0	0
chr4:151829802-151830019	LRBA	239.906	124	495	87.9081	100	100	100	0	0
chr4:151837759-151837900	LRBA	257.25	120	580	121.279	100	100	100	0	0
chr4:151789324-151789467	LRBA	270.5	93	570	84.7844	100	100	100	0	0
chr4:151412060-151412197	LRBA	274.562	126	586	110.884	100	100	100	0	0
chr4:151408874-151408996	LRBA	279.125	54	936	184.045	100	100	100	0	0
chr4:151246951-151247060	LRBA	295	108	521	88.3077	100	100	100	0	0
chr4:151509190-151509346	LRBA	295.219	122	579	103.272	100	100	100	0	0
chr4:151935569-151935804	LRBA	313.438	126	670	148.023	100	100	100	0	0
chr4:151231371-151231546	LRBA	315.656	46	708	121.576	100	100	100	0	0
chr4:151749322-151749783	LRBA	391.594	144	755	134.207	100	100	100	0	0
chr4:151849976-151850227	LRBA	408.938	169	884	169.024	100	100	100	0	0
chr4:151826980-151827152	LRBA	418.469	209	932	140.896	100	100	100	0	0
chr4:151336580-151336752	LRBA	451.312	171	917	166.643	100	100	100	0	0
chr4:151223767-151223954	LRBA	460.312	138	998	192.739	100	100	100	0	0
chr4:151198995-151199166	LRBA	503.156	247	1031	200.977	100	100	100	0	0
chr4:151836750-151836889	LRBA	514.562	132	1334	262.043	100	100	100	0	0
chr4:151356731-151356870	LRBA	535.281	175	1149	250.634	100	100	100	0	0
chr4:151236668-151236785	LRBA	544.906	271	1034	160.242	100	100	100	0	0
chr4:151186864-151186974	LRBA	559.219	95	1357	238.544	100	100	100	0	0
chr4:151604693-151604879	LRBA	573.438	240	1327	226.358	100	100	100	0	0
chr4:151511855-151512021	LRBA	634.625	215	1171	215.908	100	100	100	0	0
chr4:151719223-151719304	LRBA	699.438	168	1898	321.805	100	100	100	0	0
chr4:151829476-151829629	LRBA	712.25	195	2080	373.434	100	100	100	0	0
chr1:235920571-235920768	LYST	85.3438	32	187	34.1322	95.5	75	100	8.04423	10
chr1:235938203-235938396	LYST	60.2188	21	120	26.1012	96.125	39	100	14.9898	3
chr1:235926010-235926161	LYST	98.3125	44	221	39.7942	96.1562	63	100	10.47	8
chr1:235944155-235944365	LYST	15.7188	1	40	9.44674	96.3125	62	100	9.5662	24
chr1:235897120-235897216	LYST	86.375	5	149	34.4952	96.75	48	100	12.7886	2
chr1:235897773-235897969	LYST	416	230	1178	194.985	96.875	85	100	3.48036	24
chr1:235976261-235976371	LYST	36.3125	11	68	14.3806	97.3125	14	100	15.2028	5
chr1:235904712-235904938	LYST	187.75	63	519	96.2155	97.5625	61	100	9.59145	2
chr1:235929369-235929587	LYST	313.656	80	572	94.7978	97.5625	61	100	9.59145	2
chr1:235963610-235963696	LYST	19.7812	2	86	15.9004	97.5938	29	100	12.5412	20
chr1:235840770-235840929	LYST	238.094	98	689	120.711	98.7812	90	100	3.2798	4
chr1:235969033-235970082	LYST	276.344	141	527	92.8369	99.0938	95	100	1.59352	9
chr1:235894322-235894487	LYST	162.688	37	319	63.1376	99.2188	87	100	3.07681	2
chr1:235856640-235856796	LYST	492.125	236	1095	193.603	99.3125	89	100	2.70528	2
chr1:235872381-235872618	LYST	175.719	85	441	79.2026	99.375	80	100	3.53553	1
chr1:235967794-235967975	LYST	77.9062	24	181	32.3074	99.7188	95	100	1.11397	2
chr1:235907269-235907467	LYST	127.031	26	382	71.6089	99.875	96	100	0.707107	1
chr1:235827755-235827931	LYST	282.969	94	664	109.085	99.875	98	100	0.491869	2
chr1:235971745-235973844	LYST	351.156	162	569	97.7588	99.9062	98	100	0.390151	2
chr1:235916334-235916584	LYST	51.5312	13	133	30.4514	99.9375	99	100	0.245935	7
chr1:235875347-235875507	LYST	112.375	8	222	44.2075	100	100	100	0	1
chr1:235880002-235880088	LYST	126.188	29	305	65.7367	100	100	100	0	0
chr1:235940353-235940618	LYST	127.156	44	263	43.1674	100	100	100	0	0
chr1:235951991-235952155	LYST	132.031	43	288	55.3613	100	100	100	0	0
chr1:235850239-235850357	LYST	153.688	47	336	65.5958	100	100	100	0	0
chr1:235894137-235894253	LYST	158.25	24	346	76.8799	100	100	100	0	0
chr1:235945217-235945397	LYST	161.125	26	336	69.6733	100	100	100	0	0
chr1:235956793-235956922	LYST	178.594	37	446	91.6694	100	100	100	0	0
chr1:235937132-235937301	LYST	180.844	53	292	60.4436	100	100	100	0	0
chr1:235827274-235827365	LYST	190.469	41	415	88.4658	100	100	100	0	0
chr1:235887318-235887490	LYST	209.312	68	392	75.7706	100	100	100	0	0
chr1:235964161-235964407	LYST	242.125	72	520	93.0223	100	100	100	0	0
chr1:235915295-235915481	LYST	244.844	83	506	89.7416	100	100	100	0	0
chr1:235896793-235897001	LYST	250.625	113	482	102.269	100	100	100	0	0
chr1:235918768-235918957	LYST	251.406	74	639	130.466	100	100	100	0	0
chr1:235860373-235860582	LYST	279.094	146	500	84.9491	100	100	100	0	0
chr1:235909626-235909837	LYST	292.219	104	564	93.6261	100	100	100	0	0
chr1:235954989-235955435	LYST	293.156	142	538	91.1561	100	100	100	0	0
chr1:235883951-235884215	LYST	299.031	136	595	106.54	100	100	100	0	0
chr1:235892886-235892967	LYST	313.625	113	821	152.65	100	100	100	0	0
chr1:235914500-235914672	LYST	319.531	64	681	122.323	100	100	100	0	0
chr1:235933450-235933607	LYST	320.688	105	659	111.932	100	100	100	0	0
chr1:235840381-235840498	LYST	335.969	174	836	142.802	100	100	100	0	0
chr1:235878491-235878667	LYST	363.156	165	810	120.633	100	100	100	0	0
chr1:235922262-235922909	LYST	396	171	761	132.153	100	100	100	0	0
chr1:235826230-235826388	LYST	396.656	167	735	127.199	100	100	100	0	0
chr1:235866037-235866287	LYST	424.125	125	797	130.197	100	100	100	0	0
chr1:235950490-235950683	LYST	426.938	90	811	144.115	100	100	100	0	0
chr1:235891366-235891441	LYST	427.719	120	1157	226.079	100	100	100	0	0
chr1:235966198-235966374	LYST	584.406	189	1131	230.814	100	100	100	0	0
chr1:235910460-235910641	LYST	602.719	196	1417	273.307	100	100	100	0	0
chr1:235993516-235993727	LYST	753.469	389	1531	267.012	100	100	100	0	0
chrX:77084707-77084742	MAGT1	17.1875	0	46	10.3688	91.9688	8	100	22.6907	21
chrX:77126295-77126432	MAGT1	94.25	0	403	80.1491	92.4688	0	100	24.487	7
chrX:77086292-77086402	MAGT1	18.25	5	74	12.6822	99.375	95	100	1.68005	25
chrX:77112220-77112380	MAGT1	26.2188	7	62	12.4686	99.5625	86	100	2.47487	14
chrX:77112844-77113004	MAGT1	313.969	82	594	126.206	99.8125	94	100	1.06066	1
chrX:77124122-77124156	MAGT1	14.6875	2	47	10.1899	100	100	100	0	23
chrX:77110988-77111097	MAGT1	58.4375	5	127	31.4129	100	100	100	0	4
chrX:77096733-77096827	MAGT1	78.9688	23	331	55.0926	100	100	100	0	0
chrX:77130915-77131104	MAGT1	157.406	43	310	64.1238	100	100	100	0	0
chrX:77109388-77109471	MAGT1	267.5	43	657	133.134	100	100	100	0	0
chrX:77150796-77151013	MAGT1	319.812	124	825	148.681	100	100	100	0	0
chr3:129158563-129158686	MBD4	135.656	62	314	65.1181	97.875	66	100	8.36178	2
chr3:129155276-129156161	MBD4	328.031	94	662	121.703	99.375	80	100	3.53553	1
chr3:129150334-129150431	MBD4	148.156	29	318	67.1763	100	100	100	0	0
chr3:129151931-129152100	MBD4	208.281	80	434	80.2827	100	100	100	0	0
chr3:129152895-129152989	MBD4	381.688	62	661	122.872	100	100	100	0	0
chr3:129156553-129156803	MBD4	429.969	167	804	156.231	100	100	100	0	0
chr3:129151282-129151459	MBD4	482.969	222	949	189.938	100	100	100	0	0
chr3:129152683-129152837	MBD4	570.719	228	1202	179.215	100	100	100	0	0
chr2:238428543-238428682	MLPH	184.094	6	430	85.0174	98.75	60	100	7.07107	1
chr2:238434234-238434458	MLPH	237.781	138	590	99.987	99.0625	90	100	2.96145	3
chr2:238462322-238462356	MLPH	72.8438	8	159	26.8209	100	100	100	0	1
chr2:238462199-238462245	MLPH	303.094	101	734	130.59	100	100	100	0	0
chr2:238419207-238419448	MLPH	319.781	151	618	107.988	100	100	100	0	0
chr2:238460970-238461090	MLPH	325.906	165	689	123.602	100	100	100	0	0
chr2:238449435-238449612	MLPH	332.031	163	591	119.096	100	100	100	0	0
chr2:238461730-238461776	MLPH	353.656	21	653	116.509	100	100	100	0	0
chr2:238455239-238455336	MLPH	360.375	61	721	140.154	100	100	100	0	0
chr2:238419622-238419754	MLPH	401.5	227	826	132.01	100	100	100	0	0
chr2:238457854-238457931	MLPH	417.875	108	897	159.611	100	100	100	0	0
chr2:238435962-238436169	MLPH	422.688	260	840	119.356	100	100	100	0	0
chr2:238454090-238454226	MLPH	475.062	236	859	153.916	100	100	100	0	0
chr2:238451200-238451312	MLPH	477.812	248	1041	179.838	100	100	100	0	0
chr2:238427172-238427301	MLPH	523.844	230	1066	204.754	100	100	100	0	0
chr2:238402060-238402189	MLPH	579.5	275	1217	194.06	100	100	100	0	0
chr2:238448981-238449186	MLPH	642.469	184	1036	187.75	100	100	100	0	0
chr2:238443197-238443300	MLPH	717.469	411	1573	246.799	100	100	100	0	0
chr11:94223989-94224141	MRE11A	16.8125	4	56	11.641	83.2812	75	100	10.2618	27
chr11:94192564-94192757	MRE11A	241.75	108	540	106.081	95.3438	78	100	8.94286	7
chr11:94178966-94179069	MRE11A	68.0312	0	219	51.1434	95.625	0	100	18.8265	3
chr11:94153281-94153357	MRE11A	14.5938	0	30	7.25063	96.4062	0	100	17.7906	24
chr11:94204730-94204935	MRE11A	166.125	50	289	56.9837	99.625	88	100	2.12132	1
chr11:94200969-94201069	MRE11A	23.4688	4	87	17.9982	100	100	100	0	18
chr11:94168988-94169075	MRE11A	93.375	20	185	38.416	100	100	100	0	1
chr11:94209445-94209579	MRE11A	140.844	56	347	66.3282	100	100	100	0	0
chr11:94225938-94225977	MRE11A	157.875	13	324	66.3659	100	100	100	0	1
chr11:94212830-94212937	MRE11A	160.594	70	291	55.7997	100	100	100	0	0
chr11:94211891-94212052	MRE11A	209	84	583	101.181	100	100	100	0	0
chr11:94170333-94170411	MRE11A	211.938	97	445	70.8815	100	100	100	0	0
chr11:94163067-94163162	MRE11A	213.031	58	386	89.2544	100	100	100	0	0
chr11:94194092-94194212	MRE11A	222.031	81	458	89.9711	100	100	100	0	0
chr11:94197269-94197415	MRE11A	267.406	127	544	98.4646	100	100	100	0	0
chr11:94225798-94225846	MRE11A	272.875	61	529	105.52	100	100	100	0	0
chr11:94203627-94203818	MRE11A	282.719	98	689	126.79	100	100	100	0	0
chr11:94219080-94219260	MRE11A	312.188	149	628	113.771	100	100	100	0	0
chr11:94189432-94189514	MRE11A	398.781	93	704	121.935	100	100	100	0	0
chr11:94208769-94208795	MRE11A	556.75	144	1085	188.147	100	100	100	0	0
chr11:94180375-94180614	MRE11A	693.094	346	1447	250.544	100	100	100	0	0
chr11:60235713-60235951	MS4A1	54.9062	20	141	26.1193	98	66	100	7.88629	2
chr11:60233384-60233640	MS4A1	269.375	136	682	117.391	99.8438	95	100	0.883883	1
chr11:60231751-60231827	MS4A1	128.062	62	268	57.6988	100	100	100	0	0
chr11:60234422-60234543	MS4A1	220.781	91	428	83.0828	100	100	100	0	0
chr11:60230465-60230604	MS4A1	374.062	174	693	139.045	100	100	100	0	0
chr11:60229710-60229781	MS4A1	438.656	169	828	153.307	100	100	100	0	0
chr11:60229838-60230016	MS4A1	668.281	317	1068	184.518	100	100	100	0	0
chr3:38180143-38180529	MYD88	109.312	42	221	42.7675	94.3125	66	100	6.98125	31
chr3:38181345-38181499	MYD88	456.375	252	925	131.201	100	100	100	0	0
chr3:38182613-38182787	MYD88	520.156	171	1176	204.605	100	100	100	0	0
chr3:38182238-38182349	MYD88	618.5	363	1147	198.123	100	100	100	0	0
chr3:38181869-38182093	MYD88	850.062	390	1971	317.726	100	100	100	0	0
chr15:52820967-52821013	MYO5A	9.84375	0	30	7.1847	51.5	0	74	11.1529	32
chr15:52675278-52675395	MYO5A	54.2812	28	121	21.505	87.0625	42	100	23.2128	9
chr15:52641005-52641033	MYO5A	11.1562	0	39	9.23566	88.625	0	100	30.004	29
chr15:52615542-52615651	MYO5A	92.2812	49	246	37.6368	96.9062	50	100	12.1744	2
chr15:52620039-52620213	MYO5A	197.562	100	452	78.3688	96.9375	60	100	10.0705	3
chr15:52718017-52718181	MYO5A	66.4688	12	126	27.2266	97	49	100	10.3643	3
chr15:52632383-52632601	MYO5A	276.75	99	603	103.699	99.3125	93	100	2.07034	4
chr15:52629997-52630091	MYO5A	231.969	96	450	79.9728	99.4375	91	100	2.21341	2
chr15:52605883-52606055	MYO5A	341.438	125	644	113.061	99.5	84	100	2.82843	1
chr15:52689388-52689673	MYO5A	397.094	54	829	135.709	99.8125	94	100	1.06066	1
chr15:52680016-52680119	MYO5A	68.6875	2	148	38.9362	100	100	100	0	3
chr15:52702520-52702683	MYO5A	79.5	1	204	45.9123	100	100	100	0	3
chr15:52725362-52725492	MYO5A	107.625	27	185	42.1401	100	100	100	0	0
chr15:52656741-52656909	MYO5A	108.656	58	219	38.7145	100	100	100	0	0
chr15:52727831-52727877	MYO5A	111.156	51	238	50.154	100	100	100	0	0
chr15:52684117-52684277	MYO5A	123.531	22	266	48.2828	100	100	100	0	0
chr15:52688503-52688604	MYO5A	132.719	20	260	50.0401	100	100	100	0	0
chr15:52646058-52646221	MYO5A	150.844	47	352	65.0375	100	100	100	0	0
chr15:52606310-52606410	MYO5A	212.094	60	521	95.0101	100	100	100	0	0
chr15:52609235-52609429	MYO5A	265.5	69	605	97.454	100	100	100	0	0
chr15:52628650-52628763	MYO5A	267.688	56	475	106.557	100	100	100	0	0
chr15:52699479-52699606	MYO5A	269.75	99	722	134.472	100	100	100	0	0
chr15:52662356-52662624	MYO5A	280.25	117	543	86.487	100	100	100	0	0
chr15:52664311-52664570	MYO5A	302.906	124	615	113.955	100	100	100	0	0
chr15:52638548-52638668	MYO5A	332.562	124	634	110.375	100	100	100	0	0
chr15:52700246-52700347	MYO5A	347.781	86	796	170.615	100	100	100	0	0
chr15:52645792-52645865	MYO5A	375.062	134	883	160.441	100	100	100	0	0
chr15:52652155-52652288	MYO5A	390	145	926	164.727	100	100	100	0	0
chr15:52681425-52681570	MYO5A	391.562	175	727	111.471	100	100	100	0	0
chr15:52671812-52671940	MYO5A	402.969	102	810	161.701	100	100	100	0	0
chr15:52676348-52676529	MYO5A	420.75	209	657	126.807	100	100	100	0	0
chr15:52638788-52638816	MYO5A	422.781	228	908	162.2	100	100	100	0	0
chr15:52720585-52720776	MYO5A	436.875	221	843	150.9	100	100	100	0	0
chr15:52708332-52708508	MYO5A	442.562	209	956	156.925	100	100	100	0	0
chr15:52672009-52672115	MYO5A	468.594	233	1022	156.651	100	100	100	0	0
chr15:52668534-52668765	MYO5A	482.688	277	859	130.097	100	100	100	0	0
chr15:52622540-52622706	MYO5A	513.875	256	1143	181.677	100	100	100	0	0
chr15:52697474-52697600	MYO5A	531	189	1133	196.991	100	100	100	0	0
chr15:52659218-52659331	MYO5A	543.656	151	1115	245.245	100	100	100	0	0
chr15:52667491-52667667	MYO5A	579.156	273	1072	185.215	100	100	100	0	0
chr15:52635304-52635404	MYO5A	581.5	79	1010	196.553	100	100	100	0	0
chr15:52611247-52611549	MYO5A	650.312	324	1393	238.388	100	100	100	0	0
chr15:52643441-52643688	MYO5A	786.344	368	1720	284.367	100	100	100	0	0
chr15:52613546-52613716	MYO5A	788.781	454	1546	266.207	100	100	100	0	0
chr8:90970943-90971092	NBN	12.5625	0	22	5.94565	90.75	0	100	28.3071	30
chr8:90994215-90994240	NBN	80.9688	0	188	42.3918	93.75	0	100	24.5935	3
chr8:90993593-90993761	NBN	164.875	50	277	53.8251	97.75	88	100	4.75869	6
chr8:90996743-90996799	NBN	52.7188	1	123	28.0819	98.7188	59	100	7.24784	2
chr8:90990438-90990561	NBN	179.344	78	384	68.7983	99.5625	87	100	2.29919	2
chr8:90947800-90947850	NBN	120.375	28	271	47.2111	99.625	88	100	2.12132	1
chr8:90958358-90958533	NBN	126.781	28	220	46.0846	99.7188	91	100	1.59099	1
chr8:90983391-90983528	NBN	81.3438	26	196	39.2696	99.8125	97	100	0.737804	2
chr8:90948305-90948361	NBN	70.125	4	123	27.9132	99.875	96	100	0.707107	3
chr8:90994940-90995093	NBN	53.5625	16	149	29.6854	100	100	100	0	3
chr8:90992952-90993131	NBN	133.312	33	253	48.3618	100	100	100	0	0
chr8:90982582-90982795	NBN	140.062	53	282	47.702	100	100	100	0	0
chr8:90960042-90960130	NBN	140.812	41	277	56.394	100	100	100	0	0
chr8:90949244-90949313	NBN	177.781	78	327	59.1066	100	100	100	0	0
chr8:90976628-90976745	NBN	274.75	128	556	99.148	100	100	100	0	0
chr8:90967501-90967793	NBN	311.25	137	673	113.012	100	100	100	0	0
chr8:90955471-90955604	NBN	363.094	133	660	136.483	100	100	100	0	0
chr8:90965462-90965929	NBN	375.219	131	876	166.363	100	100	100	0	0
chr1:183534829-183534924	NCF2	194.438	91	418	75.0359	98.25	44	100	9.89949	1
chr1:183529221-183529418	NCF2	260.844	17	541	122.435	99.4688	83	100	3.0052	1
chr1:183536329-183536655	NCF2	372.719	216	801	128.131	99.5938	96	100	1.18755	4
chr1:183539894-183539984	NCF2	96.2812	26	210	46.8348	100	100	100	0	0
chr1:183538267-183538330	NCF2	131.312	13	395	76.5647	100	100	100	0	1
chr1:183525243-183525375	NCF2	167.156	54	355	70.5125	100	100	100	0	0
chr1:183536045-183536133	NCF2	272.812	88	534	102.377	100	100	100	0	0
chr1:183559281-183559558	NCF2	462.062	193	812	152.847	100	100	100	0	0
chr1:183546724-183546852	NCF2	467.938	176	936	162.995	100	100	100	0	0
chr1:183542310-183542437	NCF2	508.438	181	1117	210.211	100	100	100	0	0
chr1:183556020-183556122	NCF2	574.75	154	1323	222.631	100	100	100	0	0
chr1:183532320-183532451	NCF2	593.531	266	1043	179.418	100	100	100	0	0
chr1:183532559-183532730	NCF2	753.469	273	1472	224.814	100	100	100	0	0
chr1:183533130-183533175	NCF2	824.781	306	1885	317.347	100	100	100	0	0
chr1:183543612-183543766	NCF2	884.5	451	1793	310.66	100	100	100	0	0
chr22:37271685-37272146	NCF4	90.8125	47	217	39.7236	65.4375	37	93	19.344	32
chr22:37260077-37260181	NCF4	616.938	162	1660	329.234	98	78	100	6.31945	3
chr22:37266447-37266594	NCF4	206.812	110	343	62.9252	98.9062	66	100	6.0073	2
chr22:37267684-37267761	NCF4	105.812	11	235	56.0239	100	100	100	0	2
chr22:37257204-37257255	NCF4	201.25	86	396	78.9818	100	100	100	0	0
chr22:37260951-37261124	NCF4	381.781	103	922	146.759	100	100	100	0	0
chr22:37273660-37273875	NCF4	548.844	198	1375	211.068	100	100	100	0	0
chr22:37268169-37268306	NCF4	594.844	234	1158	213.237	100	100	100	0	0
chr22:37268359-37268477	NCF4	756.188	301	1477	229.907	100	100	100	0	0
chr22:37263424-37263514	NCF4	804.469	373	1968	317.853	100	100	100	0	0
chr17:29422216-29422397	NF1	0.125	0	2	0.421212	7.625	0	93	19.7545	32
chr17:29508430-29508517	NF1	275.969	29	715	165.772	75.1875	75	76	0.396558	32
chr17:29683468-29683610	NF1	121.281	40	279	44.5633	79.0938	67	100	15.2619	25
chr17:29541459-29541613	NF1	161.312	74	382	65.0446	83.4375	69	100	14.3301	22
chr17:29575992-29576147	NF1	159.594	63	355	65.5571	90.4062	42	100	21.3751	6
chr17:29508718-29508813	NF1	66.1875	27	129	24.51	90.7812	36	100	10.9478	24
chr17:29528419-29528513	NF1	28.375	0	83	16.4822	93.75	0	100	24.5935	10
chr17:29559081-29559217	NF1	124.844	1	232	55.7883	95.7188	16	100	17.3004	2
chr17:29665712-29665833	NF1	50.3125	5	193	40.3432	95.9062	62	100	11.0581	5
chr17:29559708-29559909	NF1	215.031	61	450	79.6681	97.2188	59	100	10.1019	3
chr17:29557268-29557410	NF1	131	61	280	48.6236	97.5312	22	100	13.784	2
chr17:29548858-29549018	NF1	15	4	44	9.23178	97.75	90	100	3.65443	29
chr17:29533248-29533399	NF1	323.031	84	671	108.406	98.5938	77	100	5.53499	2
chr17:29486018-29486121	NF1	114.375	23	223	43.3818	99.2188	75	100	4.41942	1
chr17:29496899-29497025	NF1	215.812	49	418	77.3373	99.375	80	100	3.53553	1
chr17:29557850-29557953	NF1	77.75	21	232	47.4396	99.5312	95	100	1.48072	3
chr17:29528045-29528187	NF1	260.906	107	737	124.195	99.5312	85	100	2.65165	1
chr17:29490194-29490404	NF1	210.656	77	353	73.9728	99.75	93	100	1.24434	2
chr17:29579946-29580028	NF1	115.75	26	269	48.246	99.9375	98	100	0.353553	1
chr17:29556033-29556493	NF1	319.625	125	695	118.82	99.9375	99	100	0.245935	2
chr17:29626518-29626634	NF1	62.75	13	119	26.8809	100	100	100	0	1
chr17:29584695-29584747	NF1	67.125	15	126	25.5049	100	100	100	0	1
chr17:29509516-29509693	NF1	77.9688	26	167	28.5131	100	100	100	0	0
chr17:29552103-29552278	NF1	87.0312	42	197	29.2911	100	100	100	0	0
chr17:29586040-29586157	NF1	87.2188	38	196	38.5359	100	100	100	0	0
chr17:29679265-29679442	NF1	113.594	44	245	44.442	100	100	100	0	0
chr17:29546013-29546146	NF1	118.219	53	256	43.3223	100	100	100	0	0
chr17:29550452-29550595	NF1	125.844	23	390	71.0938	100	100	100	0	0
chr17:29665010-29665167	NF1	132.031	39	308	49.4698	100	100	100	0	0
chr17:29556843-29557002	NF1	139.25	44	318	58.1633	100	100	100	0	0
chr17:29553443-29553712	NF1	154.031	45	332	61.2138	100	100	100	0	0
chr17:29554226-29554319	NF1	173.438	94	294	56.2964	100	100	100	0	0
chr17:29592237-29592367	NF1	180.188	73	295	58.2228	100	100	100	0	0
chr17:29685488-29685650	NF1	205.031	112	481	80.2269	100	100	100	0	0
chr17:29657304-29657526	NF1	217.938	64	550	110.367	100	100	100	0	0
chr17:29664376-29664610	NF1	222.438	90	409	77.3129	100	100	100	0	0
chr17:29676128-29676279	NF1	228.156	87	626	107.635	100	100	100	0	0
chr17:29663341-29663501	NF1	251.125	107	416	68.7341	100	100	100	0	0
chr17:29554531-29554634	NF1	263.125	106	619	101.543	100	100	100	0	0
chr17:29587377-29587543	NF1	278.406	78	582	95.7611	100	100	100	0	0
chr17:29663643-29663942	NF1	284.594	137	588	101.154	100	100	100	0	0
chr17:29664825-29664908	NF1	311.312	101	777	165.353	100	100	100	0	0
chr17:29661846-29662059	NF1	319.438	32	782	138.612	100	100	100	0	0
chr17:29482991-29483154	NF1	326.156	147	706	99.2251	100	100	100	0	0
chr17:29701021-29701183	NF1	329.375	74	647	105.46	100	100	100	0	0
chr17:29684277-29684397	NF1	341.844	82	642	101.594	100	100	100	0	0
chr17:29670017-29670163	NF1	355.938	126	998	182.997	100	100	100	0	0
chr17:29588719-29588885	NF1	361.281	164	648	116.761	100	100	100	0	0
chr17:29562926-29563049	NF1	376.031	113	737	140.19	100	100	100	0	0
chr17:29585352-29585530	NF1	376.531	151	747	130.54	100	100	100	0	0
chr17:29685977-29686043	NF1	422.906	125	932	164.354	100	100	100	0	0
chr17:29687495-29687731	NF1	431.062	203	915	159.368	100	100	100	0	0
chr17:29667513-29667673	NF1	442.844	144	964	173.603	100	100	100	0	0
chr17:29562619-29562800	NF1	490.719	136	952	172.336	100	100	100	0	0
chr17:29694233-29694306	NF1	508.688	180	1105	219.773	100	100	100	0	0
chr17:29677191-29677346	NF1	510.5	89	1009	156.333	100	100	100	0	0
chr17:29652828-29653280	NF1	523.531	283	1027	163.045	100	100	100	0	0
chr17:29683968-29684118	NF1	528.844	245	1159	190.813	100	100	100	0	0
chr17:29527430-29527623	NF1	574.906	225	1313	241.236	100	100	100	0	0
chr17:29654507-29654867	NF1	618.75	280	1516	237.098	100	100	100	0	0
chr17:29560010-29560241	NF1	619.625	189	1397	276.409	100	100	100	0	0
chr17:29705896-29705959	NF1	1476.34	467	3342	617.371	100	100	100	0	0
chr14:35871209-35871276	NFKBIA	303.812	59	761	156.83	97.3438	57	100	10.453	2
chr14:35873614-35873860	NFKBIA	197.812	87	421	71.7268	100	100	100	0	0
chr14:35872886-35873014	NFKBIA	269.812	140	549	82.032	100	100	100	0	0
chr14:35871967-35872075	NFKBIA	290.438	59	647	126.361	100	100	100	0	0
chr14:35871590-35871879	NFKBIA	302.625	166	657	106.655	100	100	100	0	0
chr14:35872346-35872576	NFKBIA	375.281	178	855	153.015	100	100	100	0	0
chr2:219942786-219942938	NHEJ1	55.625	0	115	28.2109	92.6875	3	100	24.4915	3
chr2:219941032-219941187	NHEJ1	379.406	143	729	117.656	97.6562	61	100	9.23042	2
chr2:219941958-219942096	NHEJ1	195.594	25	421	104.936	99.625	88	100	2.12132	1
chr2:220012369-220012527	NHEJ1	125.906	41	329	67.6091	100	100	100	0	0
chr2:219959986-219960087	NHEJ1	201.531	50	386	77.4909	100	100	100	0	0
chr2:220011392-220011470	NHEJ1	316.094	106	639	100.372	100	100	100	0	0
chr2:220022184-220022416	NHEJ1	417.656	176	747	121.297	100	100	100	0	0
chr2:220022898-220023094	NHEJ1	707.812	245	1840	343.363	100	100	100	0	0
chr5:177576704-177576849	NHP2	41.125	15	79	15.1077	91.25	8	100	27.2136	4
chr5:177580649-177580828	NHP2	125.875	42	223	51.8277	100	100	100	0	0
chr5:177577630-177577720	NHP2	392.438	194	885	137.71	100	100	100	0	0
chr5:177580482-177580590	NHP2	490.812	199	1079	193.496	100	100	100	0	0
chr5:177577816-177578004	NHP2	740.812	370	1596	293.175	100	100	100	0	0
chr16:50759390-50759493	NOD2	169.531	70	344	79.4996	99.375	93	100	1.97974	3
chr16:50744459-50746295	NOD2	305.625	144	606	109.611	99.5	86	100	2.47569	3
chr16:50753699-50753760	NOD2	145.562	56	329	67.7247	100	100	100	0	0
chr16:50731145-50731272	NOD2	263.812	90	747	132.293	100	100	100	0	0
chr16:50753818-50753929	NOD2	319.844	118	713	144.367	100	100	100	0	0
chr16:50741756-50741881	NOD2	328	62	668	120.626	100	100	100	0	0
chr16:50750792-50750895	NOD2	354.781	94	751	136.845	100	100	100	0	0
chr16:50733389-50733875	NOD2	361.25	192	708	119.594	100	100	100	0	0
chr16:50750488-50750591	NOD2	369.562	160	713	116.06	100	100	100	0	0
chr16:50757202-50757305	NOD2	459.906	210	953	156.394	100	100	100	0	0
chr16:50763719-50763822	NOD2	463.25	259	764	143.349	100	100	100	0	0
chr16:50765648-50765740	NOD2	551.5	333	1008	147.832	100	100	100	0	0
chr16:50756523-50756626	NOD2	639.969	316	1348	249.575	100	100	100	0	0
chr15:34635211-34635284	NOP10	114.156	4	326	68.5712	100	100	100	0	2
chr15:34634159-34634319	NOP10	471.156	148	1192	211.935	100	100	100	0	0
chr9:139440168-139440248	NOTCH1	3.40625	0	12	2.69838	23.9375	23	25	0.353553	32
chr9:139396443-139396550	NOTCH1	55.0625	0	190	44.8991	93.7188	0	100	24.5859	5
chr9:139399752-139400343	NOTCH1	133.156	68	289	55.287	96.6562	82	100	5.28302	13
chr9:139413885-139414027	NOTCH1	76.0938	13	219	47.7908	96.6875	54	100	11.4679	3
chr9:139390513-139392020	NOTCH1	161.094	71	403	72.5278	97.1562	90	100	2.98501	25
chr9:139400969-139401101	NOTCH1	133.094	61	340	75.7519	97.5938	69	100	7.48271	8
chr9:139394994-139395309	NOTCH1	101.75	47	231	44.4297	98.625	93	100	2.75622	8
chr9:139396714-139396950	NOTCH1	54.7812	17	125	28.4863	98.75	75	100	4.38472	14
chr9:139438466-139438564	NOTCH1	75.625	3	176	44.513	99.3438	93	100	2.07301	5
chr9:139404175-139404423	NOTCH1	336.438	153	870	167.958	99.5312	85	100	2.65165	1
chr9:139399115-139399566	NOTCH1	145.531	54	341	69.4801	99.875	96	100	0.707107	1
chr9:139401158-139401435	NOTCH1	182.094	67	425	83.781	99.9688	99	100	0.176777	1
chr9:139405095-139405267	NOTCH1	62.5625	22	136	32.3658	100	100	100	0	0
chr9:139402674-139402847	NOTCH1	133.188	59	352	68.7156	100	100	100	0	0
chr9:139410423-139410556	NOTCH1	138.812	60	230	49.4952	100	100	100	0	0
chr9:139417292-139417650	NOTCH1	141.469	61	341	68.5311	100	100	100	0	0
chr9:139403312-139403533	NOTCH1	183.531	62	559	100.218	100	100	100	0	0
chr9:139402397-139402601	NOTCH1	184.781	73	371	71.7742	100	100	100	0	0
chr9:139397624-139397792	NOTCH1	212.844	66	517	97.6403	100	100	100	0	0
chr9:139393554-139393721	NOTCH1	231.844	88	556	108.517	100	100	100	0	0
chr9:139407834-139407999	NOTCH1	244.438	98	626	113.892	100	100	100	0	0
chr9:139418159-139418441	NOTCH1	258.781	111	516	106.032	100	100	100	0	0
chr9:139396190-139396375	NOTCH1	262.875	121	505	96.9818	100	100	100	0	0
chr9:139409925-139410178	NOTCH1	291.75	145	818	146.103	100	100	100	0	0
chr9:139401747-139401899	NOTCH1	304.406	146	1022	169.818	100	100	100	0	0
chr9:139408952-139409164	NOTCH1	306.344	109	651	127.469	100	100	100	0	0
chr9:139412579-139412754	NOTCH1	309.969	128	908	180.852	100	100	100	0	0
chr9:139409732-139409862	NOTCH1	312.094	138	816	163.664	100	100	100	0	0
chr9:139405594-139405733	NOTCH1	327.969	169	743	145.238	100	100	100	0	0
chr9:139413033-139413286	NOTCH1	353.812	173	934	175.071	100	100	100	0	0
chr9:139411714-139411847	NOTCH1	381.812	144	1151	221.711	100	100	100	0	0
chr9:139412194-139412399	NOTCH1	438.438	209	1099	204.61	100	100	100	0	0
chr9:139407463-139407596	NOTCH1	667.75	294	1934	338.756	100	100	100	0	0
chr9:139393341-139393458	NOTCH1	891.094	434	1975	377.381	100	100	100	0	0
chr1:120534075-120534115	NOTCH2	0	0	0	0	0	0	0	0	32
chr1:120534222-120534266	NOTCH2	0	0	0	0	0	0	0	0	32
chr1:120547942-120548221	NOTCH2	0	0	0	0	0	0	0	0	32
chr1:120572519-120572620	NOTCH2	0	0	0	0	0.34375	0	11	1.94454	32
chr1:120611387-120612085	NOTCH2	46.5312	16	116	22.0776	43.625	23	47	4.91049	32
chr1:120539610-120539965	NOTCH2	163.969	82	383	71.6976	75.5625	50	77	4.68999	32
chr1:120539414-120539436	NOTCH2	117.281	0	286	65.2688	96.875	0	100	17.6777	3
chr1:120512124-120512377	NOTCH2	93.5625	31	194	42.0353	97.3438	31	100	12.432	2
chr1:120502005-120502135	NOTCH2	269.25	65	507	97.3547	98.5625	54	100	8.13173	1
chr1:120464849-120465079	NOTCH2	301.594	112	667	112.944	98.9375	83	100	4.18089	2
chr1:120471589-120471845	NOTCH2	332.188	136	655	116.447	99	84	100	3.93496	2
chr1:120461019-120461186	NOTCH2	163.281	49	348	65.7415	100	100	100	0	0
chr1:120461925-120462246	NOTCH2	249.438	118	472	79.2936	100	100	100	0	0
chr1:120491620-120491759	NOTCH2	293.25	66	529	96.894	100	100	100	0	0
chr1:120478032-120478237	NOTCH2	294.156	143	651	102.47	100	100	100	0	0
chr1:120484139-120484387	NOTCH2	331.875	176	745	126.749	100	100	100	0	0
chr1:120506187-120506440	NOTCH2	332.812	148	817	155.691	100	100	100	0	0
chr1:120529573-120529715	NOTCH2	334.781	136	650	113.112	100	100	100	0	0
chr1:120493107-120493470	NOTCH2	346.094	141	579	107.275	100	100	100	0	0
chr1:120457919-120459327	NOTCH2	372.188	189	886	147.599	100	100	100	0	0
chr1:120496156-120496321	NOTCH2	406.75	92	913	181.875	100	100	100	0	0
chr1:120465249-120465411	NOTCH2	431.188	256	1054	151.668	100	100	100	0	0
chr1:120466250-120466617	NOTCH2	449.031	223	709	139.493	100	100	100	0	0
chr1:120464326-120464442	NOTCH2	471.844	206	857	144.972	100	100	100	0	0
chr1:120467918-120468443	NOTCH2	478.594	197	928	171.925	100	100	100	0	0
chr1:120510690-120510865	NOTCH2	481.625	195	919	168.588	100	100	100	0	0
chr1:120491027-120491199	NOTCH2	490.938	256	971	175.226	100	100	100	0	0
chr1:120497653-120497865	NOTCH2	504.062	179	1319	235.281	100	100	100	0	0
chr1:120508989-120509122	NOTCH2	525.938	253	1207	209.543	100	100	100	0	0
chr1:120462842-120463030	NOTCH2	551.719	262	1253	224.247	100	100	100	0	0
chr1:120480470-120480643	NOTCH2	569.344	224	1492	232.6	100	100	100	0	0
chr1:120510046-120510254	NOTCH2	610.875	205	1038	200.325	100	100	100	0	0
chr1:120479895-120480099	NOTCH2	617.188	266	1996	323.929	100	100	100	0	0
chr1:120539279-120539379	NOTCH2	629.406	222	1605	286.46	100	100	100	0	0
chr1:120469112-120469244	NOTCH2	691.594	269	1794	350.187	100	100	100	0	0
chr1:120508066-120508199	NOTCH2	694	354	1429	255.738	100	100	100	0	0
chr1:120483168-120483389	NOTCH2	887.938	427	1779	310.892	100	100	100	0	0
chr1:120460278-120460395	NOTCH2	895.906	287	1998	390.836	100	100	100	0	0
chr1:115256411-115256609	NRAS	432.625	197	877	165.993	99.9062	97	100	0.53033	1
chr1:115258661-115258791	NRAS	378.25	215	868	143.237	100	100	100	0	0
chr1:115251146-115251285	NRAS	409.312	118	927	169.389	100	100	100	0	0
chr1:115252180-115252359	NRAS	449.781	219	846	151.231	100	100	100	0	0
chr12:122064638-122064966	ORAI1	105.5	20	311	62.6238	75.9375	43	93	13.8493	32
chr12:122078937-122079559	ORAI1	241.969	98	610	112.73	100	100	100	0	0
chr6:83891445-83891660	PGM3	271.656	132	574	86.4682	99.25	88	100	2.95122	2
chr6:83889519-83889696	PGM3	69.4375	23	127	23.5809	100	100	100	0	0
chr6:83888382-83888485	PGM3	178.875	29	360	66.5605	100	100	100	0	0
chr6:83876096-83876195	PGM3	210.656	89	489	82.2795	100	100	100	0	0
chr6:83892554-83892707	PGM3	218.281	47	471	78.1843	100	100	100	0	0
chr6:83881646-83881788	PGM3	297.75	124	724	133.768	100	100	100	0	0
chr6:83884083-83884216	PGM3	323.031	33	634	115.472	100	100	100	0	0
chr6:83879389-83879570	PGM3	365.031	172	670	118.177	100	100	100	0	0
chr6:83900518-83900743	PGM3	402.594	236	954	148.523	100	100	100	0	0
chr6:83885671-83885789	PGM3	455.656	151	1103	225.393	100	100	100	0	0
chr6:83900896-83900997	PGM3	462.656	266	1031	159.336	100	100	100	0	0
chr6:83898323-83898527	PGM3	500.062	182	955	170.056	100	100	100	0	0
chr6:83880010-83880207	PGM3	528.344	195	1312	223.998	100	100	100	0	0
chr6:83878943-83879052	PGM3	621.75	176	1694	317.894	100	100	100	0	0
chr6:83896717-83896804	PGM3	800.562	221	1770	354.799	100	100	100	0	0
chr1:9780790-9780977	PIK3CD	0.71875	0	5	1.34966	21.125	0	51	20.857	32
chr1:9781809-9781928	PIK3CD	58.5938	30	165	32.3348	77.7188	30	100	19.8823	25
chr1:9780482-9780729	PIK3CD	75.7812	33	193	39.0333	92.2812	72	100	8.39829	19
chr1:9775589-9775837	PIK3CD	285.656	97	841	164.863	93.3125	81	100	8.34126	13
chr1:9775897-9776146	PIK3CD	30.9375	2	69	20.0884	93.4062	41	100	10.8891	20
chr1:9783173-9783360	PIK3CD	207.125	95	473	74.7179	98.5938	77	100	5.53499	2
chr1:9778742-9778983	PIK3CD	179.219	58	417	80.1759	99.6562	93	100	1.40528	2
chr1:9782576-9782674	PIK3CD	132.531	62	283	51.4437	100	100	100	0	0
chr1:9777585-9777694	PIK3CD	149.344	37	365	65.6936	100	100	100	0	0
chr1:9786957-9787114	PIK3CD	185.656	51	421	79.1445	100	100	100	0	0
chr1:9784852-9785004	PIK3CD	195.25	70	312	59.7252	100	100	100	0	0
chr1:9778186-9778226	PIK3CD	208.969	81	476	88.5232	100	100	100	0	0
chr1:9781173-9781316	PIK3CD	234.125	115	479	86.4585	100	100	100	0	0
chr1:9777007-9777176	PIK3CD	236.969	92	498	89.894	100	100	100	0	0
chr1:9776488-9776687	PIK3CD	237.531	119	766	132.371	100	100	100	0	0
chr1:9782023-9782221	PIK3CD	256.75	121	533	95.1634	100	100	100	0	0
chr1:9780160-9780310	PIK3CD	323.094	148	718	135.877	100	100	100	0	0
chr1:9779969-9780085	PIK3CD	333.812	150	657	130.264	100	100	100	0	0
chr1:9781492-9781659	PIK3CD	386.812	198	943	139.702	100	100	100	0	0
chr1:9782292-9782424	PIK3CD	410.844	219	944	163.736	100	100	100	0	0
chr1:9770504-9770664	PIK3CD	440.125	215	1531	261.948	100	100	100	0	0
chr1:9784324-9784489	PIK3CD	533.406	212	1347	238.186	100	100	100	0	0
chr1:9784017-9784160	PIK3CD	592.281	162	1403	291.492	100	100	100	0	0
chr5:67588077-67588199	PIK3R1	55.125	1	185	41.1659	97.125	8	100	16.2635	4
chr5:67569208-67569320	PIK3R1	427.688	64	847	174.179	98.5938	72	100	5.70715	2
chr5:67591965-67592179	PIK3R1	230.812	107	502	78.2883	98.9688	67	100	5.83363	1
chr5:67576346-67576567	PIK3R1	226.906	82	535	96.9926	99.625	93	100	1.49731	2
chr5:67522494-67522847	PIK3R1	403.719	143	848	129.617	99.75	92	100	1.41421	1
chr5:67590354-67590516	PIK3R1	71.4375	22	161	36.5963	100	100	100	0	0
chr5:67589527-67589672	PIK3R1	87	32	195	35.1724	100	100	100	0	0
chr5:67584554-67584589	PIK3R1	163.625	5	361	78.4934	100	100	100	0	2
chr5:67591238-67591326	PIK3R1	191.719	77	364	68.8351	100	100	100	0	0
chr5:67590966-67591162	PIK3R1	196.062	97	397	70.381	100	100	100	0	0
chr5:67535716-67535775	PIK3R1	337.031	146	823	142.409	100	100	100	0	0
chr5:67569757-67569851	PIK3R1	355.625	114	664	128.393	100	100	100	0	0
chr5:67588919-67589037	PIK3R1	369.875	101	678	106.515	100	100	100	0	0
chr5:67588304-67588361	PIK3R1	386.656	220	620	99.4895	100	100	100	0	0
chr5:67576745-67576844	PIK3R1	398.062	103	729	140.554	100	100	100	0	0
chr5:67589121-67589321	PIK3R1	420.375	164	933	180.288	100	100	100	0	0
chr5:67575420-67575571	PIK3R1	471.812	179	790	132.822	100	100	100	0	0
chr5:67586547-67586672	PIK3R1	563.875	191	1140	213.002	100	100	100	0	0
chr5:67593230-67593439	PIK3R1	689.969	335	1180	194.014	100	100	100	0	0
chr6:37138069-37138443	PIM1	119.656	43	229	52.5938	77.6562	64	100	13.8927	31
chr6:37141700-37141877	PIM1	163.406	56	593	109.935	94.125	51	100	13.5069	7
chr6:37138539-37138665	PIM1	120.406	63	292	51.6595	98.125	70	100	7.37804	2
chr6:37140762-37140958	PIM1	474.781	221	1099	195.266	99.4062	81	100	3.35876	1
chr6:37138891-37139277	PIM1	377.688	175	789	134.31	99.8125	94	100	1.06066	1
chr6:37138747-37138817	PIM1	272.688	119	641	131.645	100	100	100	0	0
chr14:20942621-20942744	PNP	189.125	25	411	72.9068	98.5312	53	100	8.3085	1
chr14:20937674-20937704	PNP	123.844	54	309	61.2231	100	100	100	0	0
chr14:20937797-20937944	PNP	156.719	61	414	86.2406	100	100	100	0	0
chr14:20942922-20943117	PNP	257.062	79	460	80.2118	100	100	100	0	0
chr14:20944533-20944770	PNP	554.438	182	1200	202.218	100	100	100	0	0
chr14:20940457-20940646	PNP	710.625	278	1521	272.4	100	100	100	0	0
chr14:20943211-20943421	PNP	741.062	287	1717	264.87	100	100	100	0	0
chr10:72357799-72358947	PRF1	293.938	153	514	96.4311	99.5938	93	100	1.60361	2
chr10:72360110-72360668	PRF1	145.969	49	303	62.6704	99.6875	91	100	1.5951	2
chr3:53212429-53212563	PRKCD	253.469	129	659	103.861	94.0938	93	100	2.58231	27
chr3:53215707-53215758	PRKCD	141.125	7	340	70.4862	95.4375	30	100	15.6925	3
chr3:53215450-53215632	PRKCD	331.312	65	760	149.334	99.5625	86	100	2.47487	1
chr3:53215213-53215293	PRKCD	237.781	92	567	111.128	100	100	100	0	0
chr3:53219933-53220053	PRKCD	265.281	97	603	110.941	100	100	100	0	0
chr3:53213583-53213802	PRKCD	308.469	156	767	129.388	100	100	100	0	0
chr3:53218880-53219000	PRKCD	322.656	170	784	135.979	100	100	100	0	0
chr3:53221346-53221428	PRKCD	355.969	129	661	129.573	100	100	100	0	0
chr3:53219610-53219726	PRKCD	377.219	171	947	146.81	100	100	100	0	0
chr3:53217127-53217232	PRKCD	406.281	192	874	168.983	100	100	100	0	0
chr3:53220610-53220721	PRKCD	410.969	233	1000	200.861	100	100	100	0	0
chr3:53226114-53226292	PRKCD	432.719	117	956	162.886	100	100	100	0	0
chr3:53217458-53217607	PRKCD	463.469	246	1237	194.023	100	100	100	0	0
chr3:53223879-53224027	PRKCD	580.219	217	1303	187.214	100	100	100	0	0
chr3:53223064-53223272	PRKCD	655.469	301	1467	285.146	100	100	100	0	0
chr3:53220173-53220366	PRKCD	706.312	349	1378	249.353	100	100	100	0	0
chr3:53222726-53222884	PRKCD	724.625	325	1597	288.625	100	100	100	0	0
chr12:112895085-112895140	PTPN11	2.71875	0	14	3.6741	25.4062	0	33	11.1206	32
chr12:112890989-112891201	PTPN11	15.2188	2	45	9.57394	50.7812	26	100	26.0245	32
chr12:112892588-112892613	PTPN11	73	12	190	34.143	96.8438	65	100	9.98744	3
chr12:112856906-112856939	PTPN11	119.75	40	320	63.5001	100	100	100	0	0
chr12:112919868-112920019	PTPN11	138.562	35	318	54.0119	100	100	100	0	0
chr12:112924269-112924447	PTPN11	191.75	110	365	64.3263	100	100	100	0	0
chr12:112915445-112915544	PTPN11	250.906	108	549	94.0056	100	100	100	0	0
chr12:112942489-112942578	PTPN11	253.438	29	464	93.5086	100	100	100	0	0
chr12:112926237-112926324	PTPN11	277.906	131	537	96.2625	100	100	100	0	0
chr12:112910738-112910854	PTPN11	326.938	64	671	136.888	100	100	100	0	0
chr12:112892358-112892494	PTPN11	350.812	118	712	121.585	100	100	100	0	0
chr12:112893744-112893877	PTPN11	352.469	185	696	110.856	100	100	100	0	0
chr12:112939938-112940070	PTPN11	408.125	130	1177	222.381	100	100	100	0	0
chr12:112915651-112915829	PTPN11	434.312	159	944	160.06	100	100	100	0	0
chr12:112884070-112884212	PTPN11	440.844	170	891	156.049	100	100	100	0	0
chr12:112926818-112926989	PTPN11	656.594	376	1415	262.742	100	100	100	0	0
chr12:112888112-112888326	PTPN11	761.906	344	1707	306.149	100	100	100	0	0
chr1:198697459-198697587	PTPRC	0	0	0	0	1.5625	0	13	4.20397	32
chr1:198704246-198704391	PTPRC	85.125	0	213	37.8697	88.7812	0	100	16.7076	30
chr1:198691535-198691615	PTPRC	26.7188	0	74	16.3475	93	0	100	24.4474	17
chr1:198698256-198698310	PTPRC	72.9375	0	179	41.2639	93.75	0	100	24.5935	2
chr1:198678806-198678963	PTPRC	77.9375	8	153	31.822	96.625	20	100	14.8319	2
chr1:198710988-198711165	PTPRC	151.562	6	293	67.7281	96.625	12	100	15.8027	3
chr1:198723388-198723543	PTPRC	77.25	0	157	35.7148	96.875	0	100	17.6777	2
chr1:198663137-198663320	PTPRC	298.844	74	695	141.008	98.0625	69	100	7.62398	2
chr1:198703447-198703564	PTPRC	38	7	72	15.9859	98.1562	79	100	5.85364	5
chr1:198717228-198717338	PTPRC	172.125	38	368	70.9542	98.25	72	100	6.88617	2
chr1:198661466-198661523	PTPRC	94.7812	11	246	60.5287	99.4062	81	100	3.35876	4
chr1:198713173-198713342	PTPRC	189	75	363	65.6442	99.4062	81	100	3.35876	1
chr1:198719478-198719501	PTPRC	24.375	6	55	14.2121	100	100	100	0	18
chr1:198703315-198703371	PTPRC	58.0312	15	110	23.5173	100	100	100	0	1
chr1:198685801-198685979	PTPRC	107.875	33	315	61.226	100	100	100	0	0
chr1:198608389-198608481	PTPRC	147.219	14	285	68.3052	100	100	100	0	2
chr1:198718535-198718688	PTPRC	154.906	61	344	69.013	100	100	100	0	0
chr1:198677252-198677400	PTPRC	180.406	57	387	72.929	100	100	100	0	0
chr1:198675853-198676091	PTPRC	193.25	63	378	64.2008	100	100	100	0	0
chr1:198725025-198725320	PTPRC	213.531	101	379	71.8197	100	100	100	0	0
chr1:198665831-198666048	PTPRC	244.312	52	448	74.5864	100	100	100	0	0
chr1:198719611-198719765	PTPRC	251.469	21	510	117.873	100	100	100	0	0
chr1:198673591-198673637	PTPRC	271.594	48	665	149.608	100	100	100	0	0
chr1:198721368-198721510	PTPRC	288.625	100	814	148.787	100	100	100	0	0
chr1:198701599-198701695	PTPRC	296.281	115	560	109.24	100	100	100	0	0
chr1:198668683-198668843	PTPRC	298.156	174	730	109.401	100	100	100	0	0
chr1:198682072-198682211	PTPRC	322.812	85	649	99.7893	100	100	100	0	0
chr1:198671506-198671669	PTPRC	421.281	144	761	141.607	100	100	100	0	0
chr1:198701419-198701529	PTPRC	444.625	211	787	141.105	100	100	100	0	0
chr1:198687213-198687441	PTPRC	475.969	194	1064	194.876	100	100	100	0	0
chr1:198700736-198700865	PTPRC	480.219	179	925	156.556	100	100	100	0	0
chr1:198721713-198721911	PTPRC	480.406	134	914	196.124	100	100	100	0	0
chr1:198672417-198672511	PTPRC	651.188	321	1185	195.133	100	100	100	0	0
chr1:198711351-198711506	PTPRC	671	302	1580	277.469	100	100	100	0	0
chr15:55516077-55516220	RAB27A	99.3438	15	155	36.0641	99.5	92	100	1.96748	2
chr15:55526970-55527142	RAB27A	177.938	76	382	66.4433	100	100	100	0	0
chr15:55497695-55497913	RAB27A	340.344	188	653	110.19	100	100	100	0	0
chr15:55522589-55522694	RAB27A	352.219	101	604	116.184	100	100	100	0	0
chr15:55520797-55520920	RAB27A	360.875	16	727	139.173	100	100	100	0	1
chr22:37622703-37622853	RAC2	213.531	89	553	101.926	99.125	72	100	4.94975	1
chr22:37627261-37627440	RAC2	264.594	130	467	83.0868	100	100	100	0	0
chr22:37627962-37628044	RAC2	273.594	48	839	160.107	100	100	100	0	0
chr22:37637043-37637216	RAC2	304.688	166	889	156.604	100	100	100	0	0
chr22:37628831-37628968	RAC2	322.062	148	697	121.46	100	100	100	0	0
chr22:37640144-37640198	RAC2	396.719	137	1119	214.626	100	100	100	0	0
chr22:37637617-37637708	RAC2	580.031	233	1089	181.205	100	100	100	0	0
chr5:131944799-131944911	RAD50	11.4688	3	31	5.44168	91.7188	7	100	24.5597	31
chr5:131972797-131972902	RAD50	57.7812	18	145	24.6521	94.4062	48	100	11.7826	10
chr5:131944297-131944427	RAD50	121.031	29	308	54.8085	96.4375	43	100	14.0183	2
chr5:131928446-131928652	RAD50	227	88	512	100.077	98	98	98	0	32
chr5:131923606-131923791	RAD50	95.8125	28	224	36.7638	98.25	53	100	8.33957	3
chr5:131940488-131940701	RAD50	216.688	67	451	71.4357	98.4062	74	100	6.27262	2
chr5:131939602-131939748	RAD50	261.969	99	567	100.196	98.5	76	100	5.90243	2
chr5:131931255-131931512	RAD50	472.344	224	846	145.526	98.625	78	100	5.41056	2
chr5:131944965-131945098	RAD50	27.6875	5	57	14.2023	98.6875	79	100	5.16463	13
chr5:131893007-131893155	RAD50	379.062	91	770	165.557	99.75	96	100	0.983739	2
chr5:131951685-131951832	RAD50	42.0625	18	83	18.0571	100	100	100	0	2
chr5:131923244-131923392	RAD50	42.0938	15	96	15.7508	100	100	100	0	1
chr5:131930551-131930746	RAD50	50.1875	15	101	18.7401	100	100	100	0	1
chr5:131925313-131925539	RAD50	128.688	48	242	45.862	100	100	100	0	0
chr5:131926906-131927108	RAD50	137.625	27	235	45.6097	100	100	100	0	0
chr5:131915544-131915768	RAD50	138.844	39	413	82.1883	100	100	100	0	0
chr5:131894966-131895069	RAD50	170.906	56	391	84.878	100	100	100	0	0
chr5:131927559-131927736	RAD50	191.469	58	422	89.9444	100	100	100	0	0
chr5:131924369-131924582	RAD50	202.844	65	384	85.8292	100	100	100	0	0
chr5:131953752-131953996	RAD50	211.688	101	485	74.2039	100	100	100	0	0
chr5:131914999-131915204	RAD50	236.562	67	437	75.2655	100	100	100	0	0
chr5:131973763-131973925	RAD50	269.625	84	537	111.303	100	100	100	0	0
chr5:131976354-131976507	RAD50	294.219	120	602	110.849	100	100	100	0	0
chr5:131938982-131939191	RAD50	349.375	73	649	116.797	100	100	100	0	0
chr5:131911459-131911630	RAD50	349.938	122	651	105.147	100	100	100	0	0
chr5:131977860-131978066	RAD50	448.594	123	709	125.454	100	100	100	0	0
chr5:131978687-131978791	RAD50	595.375	259	1264	207.674	100	100	100	0	0
chr3:12650722-12650844	RAF1	124.5	59	256	52.6933	99.4062	81	100	3.35876	1
chr3:12647690-12647808	RAF1	51.9375	2	174	34.5561	100	100	100	0	3
chr3:12641877-12641924	RAF1	209.625	30	350	76.8021	100	100	100	0	0
chr3:12633197-12633301	RAF1	225.781	100	500	89.7055	100	100	100	0	0
chr3:12650255-12650432	RAF1	238.344	57	433	83.3193	100	100	100	0	0
chr3:12660004-12660230	RAF1	248.719	57	421	74.8712	100	100	100	0	0
chr3:12641641-12641788	RAF1	330.844	52	651	123.515	100	100	100	0	0
chr3:12626003-12626166	RAF1	351.719	146	666	106.211	100	100	100	0	0
chr3:12644967-12645046	RAF1	424.938	215	892	133.803	100	100	100	0	0
chr3:12632287-12632483	RAF1	427.688	244	861	143.363	100	100	100	0	0
chr3:12626336-12626490	RAF1	480.844	88	1238	255.971	100	100	100	0	0
chr3:12645625-12645798	RAF1	519.938	250	1100	172.107	100	100	100	0	0
chr3:12653439-12653571	RAF1	536.625	281	955	147.677	100	100	100	0	0
chr3:12627170-12627308	RAF1	536.938	246	876	179.316	100	100	100	0	0
chr3:12641180-12641317	RAF1	560.125	263	1168	201.592	100	100	100	0	0
chr3:12626611-12626762	RAF1	648.906	246	1158	210.708	100	100	100	0	0
chr3:12629080-12629146	RAF1	661.375	211	1511	266.899	100	100	100	0	0
chr11:36594845-36597996	RAG1	538.906	257	964	164.138	99.6875	96	100	0.931094	4
chr11:36611924-36611950	RAG1	416.875	158	808	160.525	100	100	100	0	0
chr11:36614125-36615728	RAG2	381.688	160	715	114.819	99.6875	95	100	1.11984	3
chr9:35657749-35658015	RMRP	255.5	101	549	95.0667	99.7812	93	100	1.23744	1
chr3:196198680-196199653	RNF168	187.469	46	353	63.2573	97.3438	74	100	7.5503	5
chr3:196229734-196230054	RNF168	402.094	154	892	150.24	99.5	92	100	1.96748	2
chr3:196214260-196214459	RNF168	156.812	24	419	89.3415	99.9688	99	100	0.176777	1
chr3:196215468-196215564	RNF168	76.5938	20	155	33.883	100	100	100	0	1
chr3:196210631-196210772	RNF168	247.25	107	535	99.4196	100	100	100	0	0
chr3:196202092-196202193	RNF168	364.375	173	682	120.404	100	100	100	0	0
chrX:123505191-123505251	SH2D1A	54.0938	0	124	31.1369	96.875	0	100	17.6777	5
chrX:123486994-123487050	SH2D1A	13.8125	3	35	8.02592	100	100	100	0	25
chrX:123499601-123499684	SH2D1A	194.438	64	480	96.9955	100	100	100	0	0
chrX:123480483-123480639	SH2D1A	282.719	115	803	137.761	100	100	100	0	0
chrX:123504016-123504180	SH2D1A	315.656	85	669	145.293	100	100	100	0	0
chr11:45827343-45827897	SLC35C1	378.938	176	793	158.483	99.3125	97	100	1.25563	8
chr11:45832317-45832896	SLC35C1	343.562	171	561	108.373	99.875	97	100	0.553581	2
chr11:45834155-45834183	SLC35C1	495.719	212	1072	206.873	100	100	100	0	0
chr11:118895891-118896049	SLC37A4	335.625	45	554	120.067	100	100	100	0	0
chr11:118898328-118898592	SLC37A4	352.719	181	885	156.186	100	100	100	0	0
chr11:118898894-118899146	SLC37A4	389.25	190	616	105.348	100	100	100	0	0
chr11:118896392-118896477	SLC37A4	397.625	138	825	145.174	100	100	100	0	0
chr11:118899922-118900089	SLC37A4	429.062	98	1000	190.382	100	100	100	0	0
chr11:118897303-118897408	SLC37A4	431.469	238	937	147.199	100	100	100	0	0
chr11:118896667-118896800	SLC37A4	481.906	272	927	170.609	100	100	100	0	0
chr11:118895610-118895796	SLC37A4	575.969	316	1043	164.479	100	100	100	0	0
chr11:118897637-118897815	SLC37A4	613.75	241	1424	226.163	100	100	100	0	0
chr2:217279418-217280248	SMARCAL1	635.312	347	1205	203.712	93.6562	89	100	2.23765	31
chr2:217347451-217347710	SMARCAL1	190.344	87	373	67.0078	97.6875	93	100	3.23726	13
chr2:217332657-217332779	SMARCAL1	94.9688	21	296	58.2882	98.4375	71	100	6.23175	2
chr2:217285012-217285265	SMARCAL1	307.812	94	726	148.83	99.1875	78	100	3.89737	3
chr2:217293309-217293515	SMARCAL1	380.719	172	818	137.969	99.8125	94	100	1.06066	1
chr2:217297431-217297601	SMARCAL1	262.438	66	588	118.105	99.8438	95	100	0.883883	1
chr2:217280970-217281040	SMARCAL1	196.594	71	475	107.577	100	100	100	0	0
chr2:217288346-217288416	SMARCAL1	360.938	191	779	122.601	100	100	100	0	0
chr2:217329310-217329400	SMARCAL1	364.344	164	738	130.53	100	100	100	0	0
chr2:217339982-217340184	SMARCAL1	406.594	206	861	170.687	100	100	100	0	0
chr2:217315559-217315797	SMARCAL1	431.906	148	918	140.295	100	100	100	0	0
chr2:217300051-217300229	SMARCAL1	439.906	241	996	168.689	100	100	100	0	0
chr2:217311731-217311891	SMARCAL1	500.188	248	1156	207.17	100	100	100	0	0
chr2:217311375-217311451	SMARCAL1	529.094	241	993	158.036	100	100	100	0	0
chr2:217303133-217303218	SMARCAL1	591.688	225	1190	196.32	100	100	100	0	0
chr2:217341822-217341942	SMARCAL1	730.5	384	1743	304.758	100	100	100	0	0
chr2:217342916-217343032	SMARCAL1	763.938	332	1474	227.502	100	100	100	0	0
chr2:39233543-39233680	SOS1	112.312	36	266	43.5101	93.0938	67	97	6.96702	32
chr2:39251141-39251288	SOS1	21.4688	1	42	9.3256	93.625	54	100	11.6252	19
chr2:39234162-39234344	SOS1	43.1562	6	120	22.2379	95.9688	57	100	12.7342	4
chr2:39347467-39347573	SOS1	44.8125	18	131	22.0694	99.125	86	100	3.44309	3
chr2:39212955-39213466	SOS1	306.625	65	573	94.7641	99.25	88	100	2.52727	3
chr2:39285804-39285955	SOS1	101.781	34	199	39.3231	99.7188	91	100	1.59099	1
chr2:39224384-39224576	SOS1	170.281	74	335	61.7943	99.7812	93	100	1.23744	1
chr2:39262521-39262651	SOS1	102.156	10	309	63.4508	100	100	100	0	2
chr2:39239257-39239499	SOS1	111.938	45	234	45.0755	100	100	100	0	0
chr2:39262343-39262461	SOS1	130.75	20	254	57.224	100	100	100	0	0
chr2:39294759-39294904	SOS1	148.75	79	361	54.1742	100	100	100	0	0
chr2:39281745-39281974	SOS1	161.469	7	279	62.2342	100	100	100	0	2
chr2:39214604-39214742	SOS1	169.75	70	327	62.7992	100	100	100	0	0
chr2:39249701-39250376	SOS1	177.531	52	373	63.1179	100	100	100	0	0
chr2:39224053-39224189	SOS1	204.031	50	733	127.641	100	100	100	0	0
chr2:39241896-39241997	SOS1	207.25	68	482	80.9201	100	100	100	0	0
chr2:39240591-39240714	SOS1	232.375	57	481	87.5773	100	100	100	0	0
chr2:39237715-39237854	SOS1	256.844	105	507	83.4514	100	100	100	0	0
chr2:39240998-39241140	SOS1	357.906	128	706	129.099	100	100	100	0	0
chr2:39283833-39284017	SOS1	392.406	78	863	194.986	100	100	100	0	0
chr2:39222254-39222538	SOS1	409.094	149	1082	184.791	100	100	100	0	0
chr2:39278275-39278438	SOS1	428.5	221	863	143.571	100	100	100	0	0
chr2:39216401-39216465	SOS1	498.5	143	1229	224.033	100	100	100	0	0
chr2:39261948-39262009	SOS1	643.156	162	1399	274.368	100	100	100	0	0
chr2:231305261-231305282	SP100	1.625	0	6	1.45358	70.9688	0	100	45.206	32
chr2:231379800-231380365	SP100	187.344	49	392	65.2403	98.7188	86	100	4.04997	3
chr2:231406006-231406097	SP100	188.281	19	489	91.5851	99.25	92	100	2.36916	3
chr2:231308883-231309071	SP100	167.094	16	343	67.773	99.3438	81	100	3.35636	3
chr2:231406597-231406760	SP100	308.281	143	710	109.268	99.375	94	100	1.79156	4
chr2:231314019-231314105	SP100	652.031	210	1377	270.837	99.4375	82	100	3.18198	1
chr2:231307642-231307824	SP100	82.75	23	196	37.4148	99.4688	94	100	1.68455	3
chr2:231403972-231404107	SP100	396.188	56	966	160.377	99.5	84	100	2.82843	1
chr2:231325967-231326139	SP100	353.438	31	758	132.757	99.8438	95	100	0.883883	1
chr2:231281002-231281053	SP100	24.7812	2	97	18.0586	100	100	100	0	15
chr2:231339099-231339172	SP100	56.4688	17	138	26.6676	100	100	100	0	3
chr2:231314877-231314980	SP100	131.281	18	287	64.3169	100	100	100	0	1
chr2:231331006-231331079	SP100	141.312	62	288	49.7078	100	100	100	0	0
chr2:231363166-231363260	SP100	156	9	352	67.8071	100	100	100	0	1
chr2:231334156-231334177	SP100	169.812	32	494	96.5373	100	100	100	0	0
chr2:231375830-231375891	SP100	209.906	99	389	75.3544	100	100	100	0	0
chr2:231338029-231338165	SP100	220.25	75	523	92.3468	100	100	100	0	0
chr2:231367771-231367835	SP100	235.594	46	452	95.6188	100	100	100	0	0
chr2:231333748-231333821	SP100	251.844	78	536	89.539	100	100	100	0	0
chr2:231311524-231311627	SP100	255.75	67	505	82.3012	100	100	100	0	0
chr2:231372698-231372771	SP100	259.875	67	568	110.268	100	100	100	0	0
chr2:231368891-231369015	SP100	348	126	592	106.892	100	100	100	0	0
chr2:231407541-231407671	SP100	353.969	120	666	126.796	100	100	100	0	0
chr2:231334484-231334578	SP100	361.406	130	696	109.239	100	100	100	0	0
chr2:231405581-231405721	SP100	411.656	178	798	145.334	100	100	100	0	0
chr2:231282296-231282390	SP100	432.75	164	968	174.329	100	100	100	0	0
chr2:231313793-231313875	SP100	468.219	198	1155	210.014	100	100	100	0	0
chr2:231359121-231359185	SP100	537.219	126	1166	207.571	100	100	100	0	0
chr2:231314266-231314435	SP100	545.062	118	1202	188.759	100	100	100	0	0
chr2:231334720-231334837	SP100	593.625	291	1249	193.506	100	100	100	0	0
chr2:231331825-231331940	SP100	594.688	264	1225	210.593	100	100	100	0	0
chr2:231328772-231328875	SP100	645.156	264	1469	256.509	100	100	100	0	0
chr2:231327140-231327243	SP100	786.781	429	1705	248.073	100	100	100	0	0
chr2:231371008-231371170	SP100	831.938	378	1702	253.693	100	100	100	0	0
chr5:147499562-147499709	SPINK5	17.5938	0	67	13.4665	96.0938	0	100	18.0829	23
chr5:147470718-147470801	SPINK5	167.344	66	410	70.2822	97.875	66	100	8.36178	2
chr5:147488306-147488410	SPINK5	147.438	70	244	41.8823	98.5	76	100	5.90243	2
chr5:147491321-147491468	SPINK5	138.594	49	291	57.3905	98.875	64	100	6.36396	1
chr5:147492421-147492507	SPINK5	128.312	9	256	55.9265	99.2812	96	100	1.52895	6
chr5:147484505-147484573	SPINK5	140.906	6	308	59.9491	99.75	92	100	1.41421	1
chr5:147449876-147450023	SPINK5	116.594	28	271	55.4796	99.7812	93	100	1.23744	1
chr5:147504318-147504422	SPINK5	183.594	25	422	99.4027	99.8438	95	100	0.883883	1
chr5:147506536-147506652	SPINK5	20.5625	2	44	10.5645	100	100	100	0	17
chr5:147477420-147477567	SPINK5	40.1562	11	94	20.7133	100	100	100	0	5
chr5:147475371-147475478	SPINK5	137.469	54	260	42.7143	100	100	100	0	0
chr5:147499848-147499964	SPINK5	158.469	31	306	66.2162	100	100	100	0	0
chr5:147516536-147516564	SPINK5	224.438	122	489	93.0383	100	100	100	0	0
chr5:147468770-147468845	SPINK5	225.469	91	391	76.3899	100	100	100	0	0
chr5:147444900-147444945	SPINK5	236.094	85	500	105.145	100	100	100	0	0
chr5:147498539-147498631	SPINK5	246.125	27	708	137.419	100	100	100	0	0
chr5:147468572-147468666	SPINK5	247.438	92	462	91.2458	100	100	100	0	0
chr5:147473907-147474054	SPINK5	281.281	149	503	83.0061	100	100	100	0	0
chr5:147505276-147505423	SPINK5	286.812	118	478	91.0995	100	100	100	0	0
chr5:147513350-147513460	SPINK5	311.281	171	810	139.161	100	100	100	0	0
chr5:147468095-147468178	SPINK5	317.219	54	688	141.439	100	100	100	0	0
chr5:147497990-147498137	SPINK5	319.219	146	502	90.8173	100	100	100	0	0
chr5:147480908-147481009	SPINK5	332.156	165	587	94.3501	100	100	100	0	0
chr5:147465958-147466105	SPINK5	349.094	105	806	167.383	100	100	100	0	0
chr5:147443598-147443672	SPINK5	366.719	164	1034	186.858	100	100	100	0	0
chr5:147503386-147503533	SPINK5	402.188	151	663	124.12	100	100	100	0	0
chr5:147451701-147451793	SPINK5	415.625	172	823	155.105	100	100	100	0	0
chr5:147505077-147505186	SPINK5	423.938	155	769	129.32	100	100	100	0	0
chr5:147478787-147478888	SPINK5	436.375	108	809	139.897	100	100	100	0	0
chr5:147493915-147494062	SPINK5	465.875	243	807	139.914	100	100	100	0	0
chr5:147510812-147510962	SPINK5	480.469	126	1042	242.557	100	100	100	0	0
chr5:147486590-147486737	SPINK5	511.969	191	1079	223.158	100	100	100	0	0
chr5:147469047-147469194	SPINK5	611.594	197	1217	233.199	100	100	100	0	0
chr5:147480007-147480154	SPINK5	612.156	285	1232	229.656	100	100	100	0	0
chr5:147495923-147496039	SPINK5	744.281	234	1623	306.41	100	100	100	0	0
chr5:147481334-147481481	SPINK5	761.5	270	1615	305.424	100	100	100	0	0
chr2:191855944-191856056	STAT1	201.125	83	448	76.8819	97.5	53	100	9.99677	2
chr2:191862572-191862743	STAT1	157.344	50	301	57.3094	97.5938	54	100	9.65822	2
chr2:191848358-191848476	STAT1	107.469	42	214	45.7179	97.8438	79	100	6.10716	4
chr2:191849026-191849129	STAT1	118.344	24	238	56.7175	98.9688	67	100	5.83363	1
chr2:191873679-191873843	STAT1	200.406	68	349	67.3708	99.5	92	100	1.96748	2
chr2:191844488-191844602	STAT1	374.875	137	733	115.816	99.5625	86	100	2.47487	1
chr2:191847099-191847254	STAT1	334.25	113	894	152.466	99.9688	99	100	0.176777	1
chr2:191862933-191863044	STAT1	91.0625	20	198	37.1926	100	100	100	0	0
chr2:191874592-191874740	STAT1	120.156	20	277	65.3088	100	100	100	0	0
chr2:191872279-191872397	STAT1	134.531	44	266	53.2929	100	100	100	0	0
chr2:191864342-191864440	STAT1	205.5	48	453	92.6551	100	100	100	0	0
chr2:191845336-191845405	STAT1	219.5	84	461	81.809	100	100	100	0	0
chr2:191840089-191840124	STAT1	277.75	103	640	92.9478	100	100	100	0	0
chr2:191851570-191851683	STAT1	282.25	94	710	124.543	100	100	100	0	0
chr2:191843572-191843737	STAT1	285	84	588	103.478	100	100	100	0	0
chr2:191854331-191854410	STAT1	330.844	96	581	97.3756	100	100	100	0	0
chr2:191850335-191850396	STAT1	390.625	179	837	163.327	100	100	100	0	0
chr2:191865790-191865899	STAT1	401.812	197	729	130.005	100	100	100	0	0
chr2:191851755-191851804	STAT1	422.031	12	826	192.624	100	100	100	0	1
chr2:191872727-191872755	STAT1	431.25	134	867	128.829	100	100	100	0	0
chr2:191839546-191839671	STAT1	446.188	168	755	149.011	100	100	100	0	0
chr2:191835419-191835453	STAT1	495.344	182	1007	159.888	100	100	100	0	0
chr2:191841556-191841761	STAT1	541.688	225	1067	169.598	100	100	100	0	0
chr2:191859777-191859955	STAT1	711.938	261	1545	294.511	100	100	100	0	0
chr2:191840524-191840623	STAT1	713.938	345	1551	270.875	100	100	100	0	0
chr2:191875083-191875107	STAT1	774.406	378	1627	295.478	100	100	100	0	0
chr12:56743871-56743984	STAT2	121.094	12	269	62.9128	96.1562	7	100	17.1109	2
chr12:56745066-56745244	STAT2	173.344	88	454	79.3846	96.2812	69	100	8.10509	7
chr12:56742698-56742853	STAT2	131.75	58	268	44.0791	97.375	50	100	9.8464	4
chr12:56749482-56749597	STAT2	336	142	783	145.063	97.4375	72	100	8.09595	3
chr12:56748240-56748408	STAT2	299.938	118	659	137.759	97.5938	62	100	9.33899	3
chr12:56748552-56748657	STAT2	374.188	125	888	163.434	97.9375	68	100	7.52174	3
chr12:56743146-56743303	STAT2	196.125	43	436	77.0495	98.9688	76	100	4.48283	2
chr12:56739920-56739997	STAT2	233.844	24	528	121.209	100	100	100	0	0
chr12:56740593-56740749	STAT2	271.375	141	459	95.7122	100	100	100	0	0
chr12:56744872-56744984	STAT2	287.188	54	566	104.21	100	100	100	0	0
chr12:56744186-56744226	STAT2	294.688	8	678	142.028	100	100	100	0	1
chr12:56750215-56750365	STAT2	378.344	185	616	106.869	100	100	100	0	0
chr12:56744603-56744682	STAT2	391.531	179	896	132.372	100	100	100	0	0
chr12:56743363-56743430	STAT2	449.594	202	1146	230.609	100	100	100	0	0
chr12:56740216-56740418	STAT2	478.5	170	890	153.713	100	100	100	0	0
chr12:56742526-56742598	STAT2	478.781	210	913	174.461	100	100	100	0	0
chr12:56749217-56749326	STAT2	489.812	249	1032	161.165	100	100	100	0	0
chr12:56742303-56742417	STAT2	500.812	254	1206	210.201	100	100	100	0	0
chr12:56737599-56737929	STAT2	561.562	279	868	154.335	100	100	100	0	0
chr12:56749906-56750079	STAT2	571.281	293	1236	192.174	100	100	100	0	0
chr12:56737163-56737325	STAT2	581.219	207	1256	218.387	100	100	100	0	0
chr12:56742937-56743055	STAT2	639.938	221	1234	224.552	100	100	100	0	0
chr12:56749050-56749145	STAT2	945.719	486	1899	289.559	100	100	100	0	0
chr17:40476719-40476874	STAT3	60.5312	14	152	27.8845	93.5	46	100	16.0081	6
chr17:40468797-40468929	STAT3	167.406	80	321	59.9047	97.9688	78	100	6.41814	3
chr17:40497567-40497685	STAT3	568.562	231	1392	253.098	98.8125	87	100	3.75403	3
chr17:40489443-40489614	STAT3	230.375	78	490	87.8157	99.1875	74	100	4.59619	1
chr17:40490739-40490840	STAT3	97.1875	29	276	53.0225	99.8438	97	100	0.627816	2
chr17:40498577-40498741	STAT3	177.906	52	314	71.511	99.9688	99	100	0.176777	1
chr17:40485899-40486077	STAT3	198.906	80	423	68.7573	100	100	100	0	0
chr17:40500397-40500544	STAT3	209.219	58	571	120.714	100	100	100	0	0
chr17:40481418-40481485	STAT3	209.438	70	340	57.2132	100	100	100	0	0
chr17:40469190-40469252	STAT3	230.969	100	434	69.6496	100	100	100	0	0
chr17:40478124-40478227	STAT3	269.188	110	652	118.557	100	100	100	0	0
chr17:40485681-40485793	STAT3	303.062	150	500	88.1842	100	100	100	0	0
chr17:40467753-40467828	STAT3	335.375	31	754	137.139	100	100	100	0	0
chr17:40489771-40489885	STAT3	436.938	157	1034	160.546	100	100	100	0	0
chr17:40483480-40483559	STAT3	437.906	87	945	201.836	100	100	100	0	0
chr17:40481755-40481804	STAT3	480.562	189	767	148.048	100	100	100	0	0
chr17:40474290-40474522	STAT3	501.344	210	979	190.682	100	100	100	0	0
chr17:40475012-40475171	STAT3	543.906	280	1061	188.708	100	100	100	0	0
chr17:40475581-40475653	STAT3	571.719	262	1410	226.903	100	100	100	0	0
chr17:40481562-40481675	STAT3	595.969	311	1194	200.87	100	100	100	0	0
chr17:40491322-40491437	STAT3	707.781	344	1548	284.667	100	100	100	0	0
chr17:40475268-40475382	STAT3	727.375	222	1473	229.151	100	100	100	0	0
chr17:40476971-40477089	STAT3	1214.47	564	2800	440.056	100	100	100	0	0
chr2:191898627-191898741	STAT4	8.40625	1	28	7.00626	71.2188	60	100	10.573	32
chr2:191923426-191923505	STAT4	3.78125	0	11	2.84814	93.4062	0	100	23.8718	32
chr2:191919206-191919274	STAT4	147.938	63	258	48.1811	97.75	53	100	9.28405	2
chr2:191896162-191896252	STAT4	37.5	12	99	26.5196	98.8125	81	100	4.67276	11
chr2:191934409-191934507	STAT4	135.375	50	280	49.5794	98.9062	65	100	6.18718	1
chr2:191922734-191922847	STAT4	191.469	50	459	76.4832	99.4375	82	100	3.18198	1
chr2:191894556-191894602	STAT4	81.7812	29	141	25.1957	99.5312	95	100	1.48072	3
chr2:191898206-191898362	STAT4	106.719	24	187	36.5921	100	100	100	0	0
chr2:191895688-191895816	STAT4	204.719	57	382	64.7742	100	100	100	0	0
chr2:191900880-191901035	STAT4	219.75	69	522	110.479	100	100	100	0	0
chr2:192011329-192011493	STAT4	239.062	22	671	116.511	100	100	100	0	0
chr2:191905781-191905884	STAT4	298.719	83	754	165.684	100	100	100	0	0
chr2:191922918-191922955	STAT4	300.094	111	649	132.469	100	100	100	0	0
chr2:191897674-191897885	STAT4	323.969	130	642	112.354	100	100	100	0	0
chr2:191929523-191929694	STAT4	330.156	145	614	100.947	100	100	100	0	0
chr2:192012792-192012939	STAT4	340.188	146	882	154.248	100	100	100	0	0
chr2:191937814-191937926	STAT4	359.188	131	733	122.289	100	100	100	0	0
chr2:191927478-191927656	STAT4	389.688	191	873	148.113	100	100	100	0	0
chr2:191940943-191941061	STAT4	444.031	216	932	157.529	100	100	100	0	0
chr2:191899264-191899333	STAT4	444.844	187	1112	196.053	100	100	100	0	0
chr2:191931146-191931251	STAT4	452.656	251	913	158.156	100	100	100	0	0
chr2:191903915-191904033	STAT4	453.562	153	1083	203.042	100	100	100	0	0
chr2:191926445-191926557	STAT4	632.562	282	1273	265.273	100	100	100	0	0
chr2:191996536-191996636	STAT4	864.5	171	2042	370.816	100	100	100	0	0
chr17:40452138-40452309	STAT5A	15.5312	0	36	9.06245	25.3125	0	27	6.64024	32
chr17:40451759-40451909	STAT5A	55.2188	12	160	24.5182	68	26	79	7.86581	32
chr17:40452723-40452898	STAT5A	81.875	7	237	53.7316	94.5312	33	100	11.3137	28
chr17:40461385-40461512	STAT5A	284.781	112	624	105.888	99.2812	77	100	4.06586	1
chr17:40441414-40441567	STAT5A	136.438	61	368	71.2809	99.375	93	100	1.97974	3
chr17:40459410-40459524	STAT5A	274.375	132	684	133.084	99.9688	99	100	0.176777	1
chr17:40459572-40459593	STAT5A	114.031	35	242	57.8566	100	100	100	0	0
chr17:40462515-40462697	STAT5A	205.594	51	439	100.959	100	100	100	0	0
chr17:40443980-40444089	STAT5A	229.594	100	482	100.023	100	100	100	0	0
chr17:40457618-40457730	STAT5A	260	104	803	129.986	100	100	100	0	0
chr17:40441874-40442050	STAT5A	287.469	153	612	104.269	100	100	100	0	0
chr17:40458249-40458475	STAT5A	318.219	142	581	111.507	100	100	100	0	0
[truncated: 457 more rows]

## Sheet: Table S2
Table S2. False-positive (background) variants listed in BED format
chr13	108863510	108863510	(+)T
chr13	32906547	32906547	(+)T
chr13	32906554	32906554	(+)A
chr13	108863531	108863531	(+)T
chr2	39262455	39262455	(+)A
chr3	129155642	129155642	(+)T
chr11	94225806	94225806	(+)T
chr12	44166039	44166039	(+)A
chr13	32906535	32906535	(+)T
chr13	108863510	108863510	(+)T
chr20	33092165	33092165	(+)A
chr19	4817288	4817288	(+)AGG
chr19	4817320	4817320	(+)G
chr11	67765163	67765163	(+)G
chr11	94194206	94194206	(+)A
chr2	238454153	238454154	(-)CC
chr1	92944315	92944320	(-)AGAGAG
chr5	156649999	156650001	(-)TGG
chr15	52628699	52628699	(+)T
chr15	52689420	52689420	(+)A
chrX	77131096	77131096	(+)A
chr1	120612003	120612004	(-)GG
chr11	118898436	118898436	(-)C
chr3	128198335	128198335	(-)T
chr11	36518824	36518824	(+)A
chr19	4816449	4816449	(-)G
chr3	128204685	128204685	(+)G
chr10	14951197	14951197	(+)GT
chr10	14951210	14951210	(+)T
chr11	108160519	108160519	(+)A
chr13	32968993	32968993	(+)T
chr2	202152163	202152163
chr2	202152162	202152162
chr2	191851798	191851798
chr2	191851799	191851799
chr2	204822595	204822595
chr9	5069915	5069915
chr9	5069916	5069916
chr12	44177455	44177455
chr12	122079129	122079129
chr12	122079130	122079130
chr12	122079131	122079131
chr13	32970126	32970126
chr15	99451976	99451976
chr17	40370229	40370229
chr1	120612006	120612006
chr2	231309049	231309049
chr21	34634856	34634856
chr15	52620212	52620212
chr5	147488367	147488367
chr1	120539646	120539646
chr1	120539645	120539645
chr11	60233497	60233497
chr11	63979112	63979112
chr12	8757523	8757523
chr13	108862778	108862778
chr6	32485505	32485539	HLA-DRB5
chr6	32485820	32485864	HLA-DRB5
chr6	32486322	32486453	HLA-DRB5
chr6	32487136	32487438	HLA-DRB5
chr6	32489671	32489961	HLA-DRB5
chr6	32497891	32498011	HLA-DRB5
chr9	139265397	139265397
chr2	175432750	175432750
chr13	32972387	32972387
chr16	50756565	50756565
chr11	36614195	36614195
chr11	36514140	36514140
chr12	57493769	57493769
chr9	5073692	5073692
chr2	204738090	204738090
chr2	204738092	204738092
chr10	90770292	90770292
chr12	57490409	57490409	(-)C
chr4	151509203	151509203	(-)G
chr16	28948444	28948444	(-)C
chr11	63988063	63988063	(-)C
chr1	235894186	235894186	(+)T
chr2	202151289	202151289	(+)A
chr2	204736165	204736165	(+)T
chr11	108164163	108164163	(+)A
chr11	60235747	60235747	(+)A
chr11	63978545	63978545	(+)C
chr13	32914783	32914783	(+)A
chr4	151835485	151835485	(+)A
chr16	50763778	50763778	(+)C
chr17	41245586	41245586	(+)T
chr4	151271314	151271314	(+)A
chr9	289590	289590
chr11	108196957	108196957	(+)T
chr1	120512148	120512148	(-)G
chr1	120512304	120512304	(-)C
chr1	120539331	120539331
chr1	120612034	120612034
chr1	235872551	235872551
chr10	14978600	14978600
chr10	90770291	90770291
chr11	63987495	63987495	(+)G
chr11	108180887	108180887	(+)T
chr11	118178006	118178006	(+)T
chr15	52620057	52620057	(+)T
chr16	28944639	28944639
chr17	29559090	29559090	(+)T
chr17	40475650	40475650	(+)A
chr19	4818378	4818378
chr2	204604199	204604230
chr2	204604199	204604232
chr20	44757164	44757164	(+)C
chr21	34725078	34725078	(+)A
chr5	77424992	77424992	(+)T
chr5	131944381	131944381
chr5	131944382	131944382
chr5	147499601	147499601	(+)A
chr6	137524845	137524845	(+)A
chr9	35658000	35658000
chrX	48547707	48547707	(+)C
chrX	48547708	48547708
chrX	48547709	48547709
chrX	48547710	48547710
chr21	45710715	45710715	(-)C
chr17	26864241	26864241	(+)C
chr1	235972300	235972300	(+)AT
chr5	67569230	67569230
chr4	151520173	151520173	(+)T

## Sheet: Table S3
Table S3. Gene-by-gene coverage (statistics are based on n=33)
Gene ID	Region (H. sapiens, hg19, GRCh37, February 2009)	Regions within target gene	Expected regions with amplicon overlap >= 90%	Expected regions with amplicon overlap < 90%	Expected bases	Mean actual base	Minimum actual bases	Maximum actual bases	SD actual bases	Difference (expected-actual bases)	Expected % gene coverage	Actual average % gene coverage	Minimum average % gene coverage	Maximum average % gene coverage	SD average % gene coverage	Difference (expected-actual average % gene coverage)
ADA	chr20:43248464-43280258	12	12	0	1332	1327	1215	1332	21	5	100	100	91	100	2	0
AICDA	chr12:8756869-8765373	5	5	0	701	697	565	701	24	4	100	99	80	100	4	1
AIRE	chr21:45705879-45717620	14	14	0	2206	2142	2112	2178	14	64	100	97	95	98	1	3
AK2	chr1:33476419-33502439	11	11	0	1130	1124	1004	1130	24	6	100	99	88	100	2	1
AP3B1	chr5:77298715-77590413	29	29	0	3905	3846	3326	3905	118	59	100	98	85	100	3	2
ASXL1	chr20:30946568-31025151	18	18	0	5108	5014	4740	5044	58	94	100	98	92	98	1	2
ATM	chr11:108098341-108236245	62	62	0	10411	10183	9370	10324	200	228	100	97	90	99	2	3
BLM	chr15:91290612-91358519	21	21	0	4840	4741	4136	4840	150	99	100	97	85	100	3	3
BLNK	chr10:97951718-98031204	18	18	0	1821	1780	1603	1821	60	41	99.45	98	88	100	3	1.45
BRCA1	chr17:41197684-41276123	24	24	0	6184	6068	5088	6184	237	116	100	98	82	100	4	2
BRCA2	chr13:32890587-32972917	28	28	0	10983	10830	9812	10983	265	153	99.97	98	89	100	2	1.97
BTK	chrX:100604862-100630282	19	19	0	2366	2366	2357	2366	2	0	100	100	99	100	0	0
CARD11	chr7:2946261-2998150	24	24	0	3945	3908	3456	3945	99	37	100	99	87	100	3	1
CARD9	chr9:139258566-139266540	15	15	0	1980	1948	1721	1980	49	32	100	98	86	100	3	2
CASP10	chr2:202050490-202093816	11	11	0	2000	2000	2000	2000	0	0	100	100	100	100	0	0
CASP3	chr4:185550415-185565706	7	7	0	1001	996	924	1001	16	5	100	100	92	100	2	0
CASP8	chr2:202122944-202152207	13	13	0	2149	2129	1933	2149	46	20	100	99	89	100	2	1
CD19	chr16:28943311-28950294	14	14	0	1954	1943	1760	1954	40	11	100	99	90	100	2	1
CD247	chr1:167400907-167487712	8	8	0	655	655	655	655	0	0	100	100	100	100	0	0
CD28	chr2:204571192-204604200	31	31	0	4709	4678	4231	4709	95	31	100	99	89	100	2	1
CD3D	chr11:118209866-118213332	6	6	0	704	703	677	704	5	1	100	100	96	100	1	0
CD3E	chr11:118175657-118186267	8	8	0	784	733	623	766	23	51	100	93	79	97	3	7
CD3G	chr11:118215128-118223194	6	6	0	713	713	712	713	0	0	100	100	99	100	0	0
CD40	chr20:44746972-44757792	8	8	0	1620	1610	1488	1620	33	10	100	99	91	100	2	1
CD40LG	chrX:135730397-135741584	5	5	0	886	886	886	886	0	0	100	100	100	100	0	0
CD79A	chr19:42381364-42385057	5	5	0	781	701	615	781	32	80	100	89	78	100	4	11
CD79B	chr17:62006575-62009631	6	6	0	813	813	813	813	0	0	100	100	100	100	0	0
CD80	chr3:119246607-119276585	5	5	0	967	967	967	967	0	0	100	100	100	100	0	0
CD81	chr11:2398769-2418106	13	13	0	1539	1532	1522	1539	5	7	100	99	98	100	1	1
CD86	chr3:121774326-121838391	7	7	0	1130	1130	1130	1130	0	0	100	100	100	100	0	0
CD8A	chr2:87013032-87018081	6	6	0	951	913	823	949	32	38	100	95	86	99	3	5
CEBPE	chr14:23586685-23588310	2	2	0	886	882	788	886	18	4	100	100	88	100	2	0
CHUK	chr10:101949344-101989299	21	21	0	2658	2649	2593	2658	15	9	100	99	97	100	1	1
CORO1A	chr16:30194337-30200295	11	10	1	1714	1642	1549	1650	21	72	95.62	95	90	96	1	0.62
CTLA4	chr2:204726723-204739351	10	10	0	2786	2728	2550	2786	59	58	100	97	91	100	2	3
CXCR4	chr2:136872428-136875640	2	2	0	1126	1126	1126	1126	0	0	100	100	100	100	0	0
CYBA	chr16:88709750-88717431	9	9	0	1191	1145	1049	1191	41	46	100	96	88	100	4	4
CYBB	chrX:37639320-37670180	13	13	0	1973	1964	1841	1973	28	9	100	100	93	100	2	0
DCLRE1C	chr10:14941152-14996019	15	15	0	2528	2500	2326	2528	46	28	100	99	92	100	2	1
DNMT3B	chr20:31350243-31395719	25	25	0	3476	3327	2921	3476	135	149	100	95	84	100	4	5
DOCK8	chr9:214966-464229	51	51	0	7688	7636	7361	7688	79	52	100	99	95	100	1	1
ELANE	chr19:852318-856174	5	5	0	904	855	840	903	23	49	100	94	92	99	2	6
ERBB2	chr17:37855802-37884307	29	29	0	4545	4516	4260	4545	62	29	99.78	99	93	100	1	0.78
FADD	chr11:70049555-70052589	2	2	0	667	635	633	667	8	32	100	94	94	100	1	6
FAS	chr10:90749215-90774217	10	10	0	1354	1350	1264	1354	18	4	100	100	93	100	1	0
FASLG	chr1:172628331-172635166	4	4	0	926	920	875	926	12	6	100	99	94	100	1	1
FCN3	chr1:27695716-27701319	8	8	0	1068	1068	1065	1068	1	0	100	100	99	100	0	0
FERMT3	chr11:63974826-63990974	14	14	0	2284	2252	2035	2284	49	32	100	98	89	100	2	2
FOXN1	chr17:26850977-26864464	8	8	0	2107	2087	1838	2107	62	20	100	99	87	100	3	1
FOXP3	chrX:49107784-49115707	11	11	0	1712	1707	1687	1712	10	5	100	99	98	100	1	1
GATA2	chr3:128198245-128212153	18	18	0	6118	5976	5660	6080	88	142	100	97	92	99	1	3
GFI1	chr1:92941575-92949054	6	6	0	1389	1322	1251	1389	45	67	100	95	90	100	4	5
H2AFX	chr11:118965662-118966114	1	1	0	452	451	438	452	3	1	100	100	96	100	1	0
HAX1	chr1:154245189-154248187	7	7	0	1080	1067	1007	1080	27	13	100	99	93	100	3	1
HLA-DRB5	chr6:32485505-32498011	6	4	2	921	273	43	784	257	648	82.95	29	5	85	28	53.95
HRAS	chr11:532625-534332	5	5	0	733	729	626	733	20	4	100	99	85	100	3	1
ICOS	chr2:204801527-204824332	5	5	0	700	700	700	700	0	0	100	100	100	100	0	0
IFNAR1	chr21:34697350-34727865	11	11	0	1894	1882	1582	1894	56	12	100	99	83	100	3	1
IFNAR2	chr21:34602817-34648939	13	13	0	2147	2119	2033	2147	32	28	100	98	94	100	2	2
IFNGR1	chr6:137519157-137540474	9	9	0	1751	1724	1668	1751	21	27	100	98	95	100	1	2
IFNGR2	chr21:34775839-34851120	10	10	0	1360	1253	1118	1267	39	107	100	92	82	93	3	8
IGF1R	chr15:99192800-99500681	21	21	0	4524	4490	4255	4524	57	34	100	99	94	100	1	1
IGHM	chr14:106320437-106322333	4	4	0	1442	1417	1364	1442	31	25	100	98	94	100	2	2
IGLL1	chr22:23915442-23922387	3	3	0	705	703	646	705	10	2	100	100	91	100	2	0
IKBKB	chr8:42128878-42188959	24	24	0	3336	3303	3204	3336	25	33	100	98	96	100	1	2
IKZF1	chr7:50358647-50468335	8	8	0	2085	2083	2052	2085	7	2	100	100	98	100	1	0
IL10	chr1:206941970-206945790	5	5	0	637	637	637	637	0	0	100	100	100	100	0	0
IL12B	chr5:158743682-158753800	6	6	0	1107	1099	1073	1107	14	8	100	99	96	100	2	1
IL12RB1	chr19:18170407-18197643	18	18	0	2474	2424	2219	2474	76	50	100	98	89	100	3	2
IL12RB2	chr1:67786041-67861782	15	15	0	2936	2931	2890	2936	10	5	100	100	98	100	1	0
IL17F	chr6:52101718-52109237	3	3	0	552	544	454	552	24	8	100	98	82	100	5	2
IL17RA	chr22:17565971-17590720	13	13	0	2861	2844	2589	2861	64	17	100	99	90	100	2	1
IL21R	chr16:27414481-27460614	9	9	0	1863	1862	1841	1863	4	1	100	100	98	100	0	0
IL2RA	chr10:6054824-6104124	8	8	0	979	975	912	979	13	4	100	100	93	100	1	0
IL2RG	chrX:70327575-70331399	8	8	0	1377	1364	1200	1377	40	13	100	99	87	100	3	1
IL7R	chr5:35857069-35876598	8	8	0	1716	1716	1716	1716	0	0	100	100	100	100	0	0
IRAK4	chr12:44161904-44180528	12	12	0	1627	1619	1522	1627	20	8	100	99	93	100	1	1
IRF8	chr16:85936611-85954898	8	8	0	1466	1458	1393	1466	20	8	100	99	95	100	1	1
ISG15	chr1:948943-949868	2	2	0	538	535	485	538	13	3	100	99	90	100	2	1
ITCH	chr20:32981607-33095609	24	24	0	3192	3172	2933	3192	57	20	100	99	91	100	2	1
ITGB2	chr21:46306272-46330707	17	17	0	2904	2889	2513	2904	70	15	100	99	86	100	3	1
ITK	chr5:156607978-156679698	18	18	0	2249	2239	2203	2249	17	10	100	99	97	100	1	1
JAK1	chr1:65300234-65351957	24	24	0	3945	3939	3796	3945	27	6	100	100	96	100	1	0
JAK2	chr9:5021977-5126801	23	23	0	3859	3848	3698	3859	37	11	100	100	95	100	1	0
JAK3	chr19:17937541-17955236	23	23	0	3987	3919	3817	3945	28	68	100	98	95	98	1	2
KRAS	chr12:25362718-25398328	6	6	0	828	825	772	828	11	3	100	100	93	100	1	0
LAMTOR2	chr1:156024670-156028210	4	4	0	533	528	452	533	18	5	100	99	84	100	4	1
LIG4	chr13:108860870-108863626	1	1	0	2756	2753	2707	2756	11	3	100	100	98	100	0	0
LRBA	chr4:151186863-151935804	58	58	0	9892	9837	9073	9892	167	55	99.94	99	91	100	2	0.94
LYST	chr1:235826229-235993727	52	52	0	12608	12539	11879	12608	167	69	99.99	99	94	100	1	0.99
MAGT1	chrX:77084706-77151013	11	11	0	1339	1324	1148	1339	44	15	99.4	99	85	100	3	0.4
MBD4	chr3:129150333-129158686	8	8	0	1957	1949	1739	1957	39	8	100	100	88	100	2	0
MLPH	chr2:238402059-238462356	18	18	0	2372	2368	2295	2372	14	4	100	100	96	100	1	0
MRE11A	chr11:94153280-94225977	21	21	0	2583	2541	2405	2583	42	42	100	98	93	100	2	2
MS4A1	chr11:60229709-60235951	7	7	0	1086	1081	1007	1086	18	5	99.08	99	92	100	2	0.08
MYD88	chr3:38180142-38182787	5	5	0	1054	1034	924	1054	27	20	100	97	87	100	2	3
MYO5A	chr15:52605882-52821013	44	44	0	6559	6501	6235	6547	82	58	100	99	95	99	1	1
NBN	chr8:90947799-90996799	18	18	0	2668	2647	2479	2668	48	21	100	99	92	100	2	1
NCF2	chr1:183525242-183559558	15	15	0	2141	2137	2077	2141	13	4	100	100	97	100	1	0
NCF4	chr22:37257203-37273875	10	10	0	1583	1422	1235	1554	95	161	100	89	78	98	6	11
NF1	chr17:29422215-29705959	62	61	1	10176	9873	9253	10133	155	303	99.73	97	90	99	2	2.73
NFKBIA	chr14:35871208-35873860	6	6	0	1074	1072	1045	1074	7	2	100	100	97	100	1	0
NHEJ1	chr2:219941031-220023094	8	8	0	1218	1203	1000	1218	53	15	100	99	82	100	4	1
NHP2	chr5:177576703-177580828	5	5	0	715	702	581	715	40	13	100	98	81	100	6	2
NOD2	chr16:50731144-50765740	13	13	0	3469	3460	3216	3469	45	9	100	100	92	100	1	0
NOP10	chr15:34634158-34635284	2	2	0	235	235	235	235	0	0	100	100	100	100	0	0
NOTCH1	chr9:139390512-139440248	34	34	0	8348	8210	7744	8287	121	138	100	98	92	99	2	2
NOTCH2	chr1:120457918-120612085	38	32	6	9195	8240	7780	8279	94	955	89.43	89	84	90	1	0.43
NRAS	chr1:115251145-115258791	4	4	0	650	650	646	650	1	0	100	100	99	100	0	0
ORAI1	chr12:122064637-122079559	2	2	0	952	874	766	932	46	78	100	91	80	97	5	9
PGM3	chr6:83876095-83900997	15	15	0	2259	2258	2235	2259	6	1	100	100	98	100	0	0
PIK3CD	chr1:9770503-9787114	23	23	0	3799	3572	3266	3708	110	227	100	94	85	97	3	6
PIK3R1	chr5:67522493-67593439	19	19	0	2779	2770	2587	2779	36	9	100	100	93	100	1	0
PIM1	chr6:37138068-37141877	6	6	0	1335	1238	1075	1335	69	97	100	92	80	100	5	8
PNP	chr14:20937673-20944770	7	7	0	1138	1136	1080	1138	10	2	100	100	94	100	1	0
PRF1	chr10:72357798-72360668	2	2	0	1708	1702	1592	1708	23	6	100	100	93	100	1	0
PRKCD	chr3:53212428-53226292	17	17	0	2371	2360	2311	2371	11	11	100	99	97	100	1	1
PTPN11	chr12:112856905-112942578	17	16	1	2168	2022	1955	2129	55	146	97.97	93	90	98	3	4.97
PTPRC	chr1:198608388-198725320	34	33	1	4780	4603	3906	4657	148	177	97.55	96	81	97	3	1.55
RAB27A	chr15:55497694-55527142	5	5	0	766	765	755	766	3	1	100	100	98	100	0	0
RAC2	chr22:37622702-37640198	7	7	0	873	872	832	873	7	1	100	100	95	100	1	0
RAD50	chr5:131893006-131978791	27	27	0	4751	4713	4252	4748	110	38	99.6	98	89	99	2	1.6
RAF1	chr3:12626002-12660230	17	17	0	2347	2346	2324	2347	4	1	99.57	100	99	100	0	-0.43
RAG1	chr11:36594844-36611950	2	2	0	3179	3172	3064	3179	24	7	100	100	96	100	1	0
RAG2	chr11:36614124-36615728	1	1	0	1604	1600	1536	1604	15	4	100	100	95	100	1	0
RMRP	chr9:35657749-35658015	1	1	0	267	266	250	267	3	1	100	100	93	100	1	0
RNF168	chr3:196198679-196230054	6	6	0	1836	1810	1564	1836	77	26	100	99	85	100	4	1
SH2D1A	chrX:123480482-123505251	5	5	0	524	522	463	524	11	2	100	100	88	100	2	0
SLC35C1	chr11:45827342-45834183	3	3	0	1164	1161	1134	1164	7	3	100	100	97	100	1	0
SLC37A4	chr11:118895609-118900089	9	9	0	1537	1537	1537	1537	0	0	100	100	100	100	0	0
SMARCAL1	chr2:217279417-217347710	17	17	0	3262	3204	3115	3262	32	58	100	98	95	100	1	2
SOS1	chr2:39212954-39347573	24	23	1	4524	4493	4307	4520	55	31	99.65	99	95	99	1	0.65
SP100	chr2:231281001-231407671	34	34	0	4059	4041	3886	4059	43	18	100	99	95	100	1	1
SPINK5	chr5:147443597-147516564	36	36	0	4148	4136	3929	4148	43	12	100	100	94	100	1	0
STAT1	chr2:191835418-191875107	26	26	0	2811	2799	2611	2811	42	12	100	100	92	100	2	0
STAT2	chr12:56737162-56750365	23	23	0	3070	3045	2741	3070	77	25	100	99	89	100	3	1
STAT3	chr17:40467752-40500544	23	23	0	2773	2757	2626	2773	37	16	100	99	94	100	2	1
STAT4	chr2:191894555-192012939	24	24	0	2816	2774	2655	2815	32	42	100	98	94	99	1	2
STAT5A	chr17:40441413-40462697	19	17	2	2773	2587	2410	2611	37	186	93.04	93	86	94	1	0.04
STAT5B	chr17:40353745-40384155	18	15	3	2724	2536	2372	2566	50	188	90.23	93	87	94	2	-2.77
STAT6	chr12:57490344-57502071	22	22	0	3038	3036	3000	3038	7	2	100	100	98	100	0	0
STIM1	chr11:3877490-4113038	14	14	0	2475	2468	2355	2475	22	7	100	100	95	100	1	0
STX11	chr6:144507754-144508638	1	1	0	884	884	884	884	0	0	100	100	100	100	0	0
TAP1	chr6:32813345-32821603	11	11	0	2647	2554	2404	2596	64	93	100	96	90	98	3	4
TAP2	chr6:32782243-32806020	15	15	0	2817	2740	2447	2817	108	77	99.68	97	86	100	4	2.68
TAPBP	chr6:33269526-33281828	9	9	0	1822	1713	1332	1814	102	109	100	94	73	99	6	6
TAZ	chrX:153640170-153649353	10	10	0	1254	1249	1210	1254	11	5	100	99	96	100	1	1
TERC	chr3:169482399-169482848	1	1	0	450	416	268	450	51	34	100	92	59	100	11	8
TERT	chr5:1253832-1295114	16	16	0	3719	3504	3203	3719	147	215	100	94	86	100	4	6
TICAM1	chr19:4816240-4818399	1	1	0	2159	2144	1994	2159	36	15	100	99	92	100	2	1
TINF2	chr14:24708992-24711548	9	9	0	1582	1578	1515	1582	15	4	100	100	95	100	1	0
TLR3	chr4:186997763-187006064	5	5	0	2820	2807	2445	2820	66	13	100	100	86	100	2	0
TMC6	chr17:76109218-76122923	22	21	1	2908	2889	2689	2908	46	19	99.86	99	92	100	2	0.86
TMC8	chr17:76127659-76137203	15	15	0	2553	2510	2165	2553	96	43	100	98	84	100	4	2
TNFRSF13C	chr22:42321360-42322787	3	3	0	615	496	352	608	80	119	100	80	57	98	13	20
TNFRSF1B	chr1:12227138-12267087	13	13	0	1707	1687	1569	1707	29	20	100	99	91	100	2	1
TP53	chr17:7565246-7579922	14	14	0	1697	1579	1420	1665	59	118	100	93	83	98	4	7
TRAF1	chr9:123667287-123688363	7	7	0	1391	1390	1371	1391	4	1	100	100	98	100	0	0
TRAF2	chr9:139780939-139820363	11	11	0	1954	1934	1859	1954	23	20	100	99	95	100	1	1
TRAF3	chr14:103336528-103372131	11	11	0	1987	1983	1948	1987	10	4	100	100	98	100	1	0
TRAF4	chr17:27071120-27076996	9	9	0	1907	1887	1795	1907	25	20	100	98	94	100	1	2
TRAF5	chr1:211526571-211546054	10	10	0	1874	1864	1722	1874	35	10	100	99	91	100	2	1
TRAF6	chr11:36511377-36523075	6	6	0	1689	1675	1570	1689	34	14	100	99	92	100	2	1
TRAF7	chr16:2213911-2226585	20	20	0	2435	2392	2301	2435	26	43	100	98	94	100	1	2
TYK2	chr19:10461499-10489092	25	25	0	4508	4494	4201	4508	55	14	100	100	93	100	1	0
UNC13D	chr17:73823540-73840428	33	33	0	4167	4133	3922	4167	52	34	100	99	94	100	1	1
UNC93B1	chr11:67759006-67771523	10	8	2	2212	1863	1546	1973	113	349	95.43	84	69	89	5	11.43
VPS13B	chr8:100026006-100887904	63	63	0	13515	13440	12395	13515	241	75	100	99	91	100	2	1
WAS	chrX:48542232-48549563	12	12	0	1749	1608	1394	1741	88	141	100	91	79	99	5	9
WIPF1	chr2:175426818-175450311	9	9	0	1864	1832	1616	1864	51	32	100	98	86	100	3	2
XIAP	chrX:123019502-123041041	6	6	0	1614	1594	1430	1614	43	20	100	99	88	100	3	1
ZAP70	chr2:98340489-98355971	13	13	0	2144	2120	2068	2144	31	24	100	99	96	100	2	1
ZBTB24	chr6:109787043-109803239	6	6	0	2264	2264	2264	2264	0	0	100	100	100	100	0	0

## Sheet: Table S4
Table S4. Comparison of NGS and Sanger sequencing results
ID	Study phase (validation [V] or implementation [I])	Mutation	Detected by Ion PGM	Detected by Sanger Sequencing	Mutation Type	Classification	Comment
V1	V	FOXP3 c.620T>C, p.L207P hemizygous	Yes	Yes	SNV	true-positive	atypical phenotype; previous genetic & functional studies
V1	V	KRAS c.483G>A, p.R161= heterozygous	Yes	No	SNV	false-positive
V1	V	CTLA4 c.49A>G, p.T17A heterozygous	No	Yes	SNV	false-negative
V1	V	PRKCD c.1441C>T, p.L481= homozygous	Yes	Yes	SNV	true-positive
V1	V	PRKCD c.1782C>G, p.T594= homozygous	Yes	Yes	SNV	true-positive
V1	V	PRKCD c.1857T>C, p.P619= homozygous	Yes	Yes	SNV	true-positive
V1	V		NA	NA	NA	true-negatives (1133)*
V2	V	KRAS c.34G>A, p.G12S heterozygous	Yes	Yes	SNV	true-positive
V2 (true negative bases)	V		NA	NA	NA	true-negatives (2138)*
V3	V	STAT3 c.1387_1389delGTG, p.V463del heterozygous	Yes	Yes	Indel	true-positive
V3 (true negative bases)	V		NA	NA	NA	true-negatives (2309)*
V4	V	STAT1 c.1110G>C, p.E370D heterozygous	Yes	Yes	SNV	true-positive
V4	V	STAT1 c.1874-8C>T heterozygous	No (present in BAM, but not called)	Yes	SNV	false-negative - intronic
V4 (true negative bases)	V		NA	NA	NA	true-negatives (2250)*
V5	V	FAS c.774G>A, p.E178K heterozygous	Yes	Yes	SNV	true-positive
V5	V	FAS c.836C>T heterozygous	Yes	Yes	SNV	true-positive
V5	V	FAS c.916insTGAC, p.L226DfsX6 heterozygous	Yes	Yes	Indel	true-positive
V5 (true negative bases)	V		NA	NA	NA	true-negatives (1003)*
V6	V	CTLA4 c.49A>G, p.T17A heterozygous	Yes	Yes	SNV	true-positive
V6	V	PRKCD c.1441C>T, p.L481= homozygous	Yes	Yes	SNV	true-positive
V6	V	PRKCD c.1782C>G, p.T594= homozygous	Yes	Yes	SNV	true-positive
V6	V	PRKCD c.1857T>C, p.P619= homozygous	Yes	Yes	SNV	true-positive
V6 (true negative bases)	V		NA	NA	NA	true-negatives (4195)*
V7	V	PRKCD c.1119G>A, p.E373= homozygous	Yes	Yes	SNV	true-positive
V7	V	PRKCD c.1441C>T, p.L481= heterozygous	Yes	Yes	SNV	true-positive
V7	V	PRKCD c.1782C>G, p.T594= homozygous	Yes	Yes	SNV	true-positive
V7	V	PRKCD c.1857T>C, p.P619= homozygous	Yes	Yes	SNV	true-positive
V7 (true negative bases)	V		NA	NA	NA	true-negatives (3883)*
V8	V	IFNGR1 c.85+10T>C heterozygous	No	Yes	SNV	false-negative - intronic
V8	V	TRAF4 c.458A>G, p.Y153C heterozygous	Yes	Yes	SNV	true-positive
V8 (true negative bases)	V		NA	NA	NA	true-negatives (6714)*
V9	V	DOCK8 c.1805G>A, p.W602X heterozygous	Yes	Yes	SNV	true-positive
V9	V	DOCK8 c.4540delG, p.E1514KfsX8 heterozygous	Yes	Yes	Indel	true-positive
V10	V	KRAS c.483G>A, p.R161= homozygous	Yes	Yes	SNV	true-positive	atypical phenotype; previous genetic & functional studies
V10	V	CASP8 c.1030G>C, p.D344H heterozygous	Yes	Yes	SNV	true-positive
V10	V	RAG1 c.1346G>A, p.R449K heterozygous	Yes	Yes	SNV	true-positive
V10 (true negative bases)	V		NA	NA	NA	true-negatives (6714)*
V11	V	RAG1 c.746A>G, p.H249R homozygous	Yes	Yes	SNV	true-positive
V11	V	RAG1 c.2459A>G, p.K820R homozygous	Yes	Yes	SNV	true-positive
V11 (true negative bases)	V		NA	NA	NA	true-negatives (2250)*
V12	V	RAG2 c.612_614delATC, p.S205del heterozygous	Yes	Yes	Indel	true-positive
V13	V	PIK3CD c.3061G>A p.E1021K heterozygous	Yes	Yes	SNV	true-positive
I1	I	STAT3 c.1144C>T p.R382W heterozygous	Yes	Yes	SNV	true-positive
I2	I	TICAM1 c.238G>A, p.V80M heterozygous	Yes	Yes	SNV	true-positive	atypical phenotype; previously undiagnosed despite previous genetic & functional studies
I2	I	IRF8 NM_002163 c.766G>A p.D256N heterozygous	yes	Yes	SNV	true-positive
I3	I	ZAP70 c. 133G>C, p.G54R heterozygous	Yes	Yes	SNV	true-positive
I3	I	ZAP70 c.1555C>T, p.R519C heterozygous	Yes	Yes	SNV	true-positive
I4	I	PIK3R1 *3C>T heterozygous	Yes	Yes	SNV	true-positive
I5	I	IL12RB1 c.1495C>T p.Q499X homozygous	Yes	Yes	SNV	true-positive
I6	I	ELANE c.662G>T, p.G221V heterozygous	Yes	Yes	SNV	true-positive	atypical phenotype; previously undiagnosed despite previous genetic & functional studies
I7	I	DOCK8 c.1266delC heterozygous	Yes	Yes	Indel	true-positive
I8	I	STAT1 c.633+6T>A heterozygous	No	Yes	SNV	false-negative - intronic
I8	I	STAT1 c.1874-8C>T heterozygous	Yes	Yes	SNV	true-positive - intronic
I8 (true negative bases)	I		NA	NA	NA	true-negatives (6958)*	atypical phenotype; previously undiagnosed despite previous genetic & functional studies
I9	I	CD40LG c.539_540insA, p.N180KfsX21 homozygous	Yes	Yes	Indel	true-positive
I9 (true negative bases)	I		NA	NA	NA	true-negatives (783)*
I10	I	IL2RG c.460C>T, p.P154S (reversion mutation present in 3% of alleles)	Yes	Yes	SNV	true-positive	atypical phenotype; previously undiagnosed despite previous genetic & functional studies
I10 (true negative bases)	I		NA	NA	NA	true-negatives (7253)*
I11	I	IFNAR1 c.455A>T, P.D152V heterozygous	Yes	Yes	SNV	true-positive
I12	I	DOCK8 c.3327-9insCA homozygous	Yes	Yes	Indel	true-positive
I13	I	GATA2 c.1-2067C>T heterozygous	Yes	No	SNV	false-positive
I14	I	IL2RG c.719G>T p.W240L hemizygous	Yes	Yes	SNV	true-positive
I15	I	XIAP c.562G>A, p.G188R hemizygous	Yes	Yes	SNV	true-positive
I15 (true negative bases)	I		NA	NA	NA	true-negatives (1005)*	atypical phenotype; previously undiagnosed despite previous genetic & functional studies
I16	I	RAG1 c.746A>G p.H249R hemizygous	Yes	Yes	SNV	true-positive
I16	I	RAG1 c.2880A>G p.Ala960= hemizygous	Yes	Yes	SNV	true-positive
I16 (true negative bases)	I		NA	NA	NA	true-negatives (4709)*	atypical phenotype; previously undiagnosed despite previous genetic & functional studies
I17	I	RAG1 c.746A>G, H249R heterozygous	yes	yes	SNV	true-positive
I17 (true-negative bases)	I		NA	NA	SNV	true-negatives (5714)*	atypical phenotype; previously undiagnosed despite previous genetic & functional studies
I18	I	IFNAR2 c.317A>T, p.Y106F heterozygous	Yes	Yes	SNV	true-positive	atypical phenotype; previously undiagnosed despite previous genetic & functional studies
I18	I	JAK1 c.2181C>T, p.I272= heterozygous	Yes	Yes	SNV	true-positive
I18	I	JAK1 c.2199A>G, p.P733= heterozygous	Yes	Yes	SNV	true-positive
I19	I	PIK3CD c.3061G>A, p.E1021K heterozygous	Yes	Yes	SNV	true-positive	atypical phenotype; previously undiagnosed despite previous genetic & functional studies
I20	I	FAS c.893C>T p.T298I heterozygous	Yes	Yes	SNV	true-positive
I20	I	FAS NM_000043 c.956C>T p.T319I heterozygous	Yes	Yes	SNV	true-positive
*A true-negative base is one for which there were no variant calls in both Sanger sequencing and Ion Torrent PGM data
